# Supplementary material for: Tris{2-meth­oxy-6-[(4-methyl­phen­yl)iminiometh­yl]phenolate-κ2 O,O′}tris­(thio­cyanato-κN)europium(III)
Source: Acta Crystallogr Sect E Struct Rep Online. 2009 Nov 21;65(Pt 12):m1651. doi: 10.1107/S1600536809049125 (PMC2972108; doi:10.1107/S1600536809049125)
Supplement: Supplementary file 1 [file e-65-m1651-sup1.cif]

##############################################################################
###                                                                        ###
###        Electronic paper (Acta Crystallographica Section E)             ###
###                                                                        ###
##############################################################################
#                                                                            #
# This CIF contains the data in a paper accepted for publication in Acta     #
# Crystallographica Section E. It conforms to the requirements of Notes      #
# for Authors for Section E, and has been peer reviewed under the auspices   #
# of the IUCr Commission on Journals.                                        #
#                                                                            #
# Full details of the Crystallographic Information File format               #
# are given in the paper "The Crystallographic Information File (CIF):       #
# a New Standard Archive File for Crystallography" by S. R. Hall, F. H.      #
# Allen and I. D. Brown [Acta Cryst. (1991), A47, 655-685].                  #
#                                                                            #
# The current version of the core CIF dictionary is obtainable from          #
# ftp://ftp.iucr.org/pub/cif_core.dic. The current version number is 2.4.    #
#                                                                            #
# Software is freely available for graphical display of the structure(s) in  #
# this CIF.  For information consult the CIF home page http://www.iucr.org/  #
# cif/home.html                                                              #
#                                                                            #
# This file may be used for bona fide research purposes within the           #
# scientific community so long as proper attribution is given to the journal # 
# article from which it was obtained.                                        #
#                                                                            #
##############################################################################
                                             
data_I
_audit_creation_method     SHELXL-97
_chemical_name_systematic
;
Tris{2-methoxy-6-[(4-methylphenyl)iminiomethyl]phenolate-
\k^2^<i>O</i>,<i>O</i>'}tris(thiocyanato-\k<i>N</i>)europium(III)
;
_chemical_name_common     ?
_chemical_formula_moiety     'C48 H45 Eu N6 O6 S3'
_chemical_formula_sum     'C48 H45 Eu N6 O6 S3'
_chemical_formula_iupac     '[Eu (N C S)3 (C15 H15 N O2)3]'
_chemical_formula_weight     1050.04
_chemical_melting_point     ?
_symmetry_cell_setting     Monoclinic
_symmetry_space_group_name_H-M     'P 21/c'
_symmetry_space_group_name_HALL     '-P 2ybc'
loop_
    _symmetry_equiv_pos_as_xyz
    'x, y, z'
    '-x, y+1/2, -z+1/2'
    '-x, -y, -z'
    'x, -y-1/2, z-1/2'
_cell_length_a     16.6445(2)
_cell_length_b     14.2411(2)
_cell_length_c     22.1678(3)
_cell_angle_alpha     90.00
_cell_angle_beta     105.9120(10)
_cell_angle_gamma     90.00
_cell_volume     5053.23(12)
_cell_formula_units_Z     4
_cell_measurement_reflns_used     7369
_cell_measurement_theta_min     1.98
_cell_measurement_theta_max     25.00
_cell_measurement_temperature     296(2)
_exptl_crystal_description     block
_exptl_crystal_colour     red
_exptl_crystal_size_max     0.310
_exptl_crystal_size_mid     0.164
_exptl_crystal_size_min     0.128
_exptl_crystal_density_diffrn     1.380
_exptl_crystal_density_meas     ?
_exptl_crystal_density_method     'not measured'
_exptl_crystal_F_000     2136
_exptl_absorpt_coefficient_mu     1.416
_exptl_absorpt_correction_type     multi-scan
_exptl_absorpt_process_details     '(SADABS; Sheldrick, 1996)'
_exptl_absorpt_correction_T_min     .757
_exptl_absorpt_correction_T_max     .834
_exptl_special_details
;
;
_diffrn_ambient_temperature     296(2)
_diffrn_radiation_type     MoK\a
_diffrn_radiation_wavelength     0.71073
_diffrn_radiation_source     'fine-focus sealed tube'
_diffrn_radiation_monochromator     graphite
_diffrn_measurement_device_type     'Bruker APEXII CCD area-detector'
_diffrn_measurement_method     'phi and omega scans'
_diffrn_detector_area_resol_mean     ?
_diffrn_reflns_number     37461
_diffrn_reflns_av_R_equivalents     0.0457
_diffrn_reflns_av_sigmaI/netI     0.0400
_diffrn_reflns_theta_min     1.98
_diffrn_reflns_theta_max     25.00
_diffrn_reflns_theta_full     25.00
_diffrn_measured_fraction_theta_max     0.999
_diffrn_measured_fraction_theta_full     0.999
_diffrn_reflns_limit_h_min     -19
_diffrn_reflns_limit_h_max     19
_diffrn_reflns_limit_k_min     -16
_diffrn_reflns_limit_k_max     16
_diffrn_reflns_limit_l_min     -23
_diffrn_reflns_limit_l_max     26
_diffrn_standards_number     ?
_diffrn_standards_interval_count     ?
_diffrn_standards_interval_time     ?
_diffrn_standards_decay_%     ?
_refine_special_details
;
Refinement of <i>F</i>^2^ against ALL reflections. The weighted <i>R</i>-factor
<i>wR</i> and goodness of fit <i>S</i> are based on <i>F</i>^2^, conventional
<i>R</i>-factors <i>R</i> are based on <i>F</i>, with <i>F</i> set to zero for
negative <i>F</i>^2^. The threshold expression of <i>F</i>^2^ >
\s(<i>F</i>^2^) is used only for calculating <i>R</i>-factors(gt) <i>etc</i>.
and is not relevant to the choice of reflections for refinement.
<i>R</i>-factors based on <i>F</i>^2^ are statistically about twice as large
as those based on <i>F</i>, and <i>R</i>- factors based on ALL data will be
even larger.
;
_reflns_number_total     8882
_reflns_number_gt     6762
_reflns_threshold_expression     I>2sigma(I)
_refine_ls_structure_factor_coef     Fsqd
_refine_ls_matrix_type     full
_refine_ls_R_factor_all     0.0621
_refine_ls_R_factor_gt     0.0445
_refine_ls_wR_factor_gt     0.1267
_refine_ls_wR_factor_ref     0.1373
_refine_ls_goodness_of_fit_ref     1.064
_refine_ls_restrained_S_all     1.064
_refine_ls_number_reflns     8882
_refine_ls_number_parameters     577
_refine_ls_number_restraints     0
_refine_ls_hydrogen_treatment     constr
_refine_ls_weighting_scheme     calc
_refine_ls_weighting_details
              'w=1/[\s^2^(Fo^2^)+(0.0857P)^2^+0.0000P] where P=(Fo^2^+2Fc^2^)/3'
_atom_sites_solution_hydrogens     geom
_atom_sites_solution_primary     direct
_atom_sites_solution_secondary     difmap
_refine_ls_shift/su_max     0.001
_refine_ls_shift/su_mean     0.000
_refine_diff_density_max     0.870
_refine_diff_density_min     -0.412
_refine_ls_extinction_method     none
_refine_ls_extinction_coef     ?
loop_
    _atom_type_symbol
    _atom_type_description
    _atom_type_scat_dispersion_real
    _atom_type_scat_dispersion_imag
    _atom_type_scat_source
    'C' 'C' 0.0033 0.0016
                         'International Tables Vol C Tables 4.2.6.8 and 6.1.1.4'
    'H' 'H' 0.0000 0.0000
                         'International Tables Vol C Tables 4.2.6.8 and 6.1.1.4'
    'N' 'N' 0.0061 0.0033
                         'International Tables Vol C Tables 4.2.6.8 and 6.1.1.4'
    'O' 'O' 0.0106 0.0060
                         'International Tables Vol C Tables 4.2.6.8 and 6.1.1.4'
    'Eu' 'Eu' -0.1578 3.6682
                         'International Tables Vol C Tables 4.2.6.8 and 6.1.1.4'
    'S' 'S' 0.1246 0.1234
                         'International Tables Vol C Tables 4.2.6.8 and 6.1.1.4'
_computing_data_collection     'APEX2 (Bruker, 2006)'
_computing_cell_refinement     'SAINT (Bruker, 2006)'
_computing_data_reduction     'SAINT (Bruker, 2006)'
_computing_structure_solution     'SHELXS97 (Sheldrick, 2008)'
_computing_structure_refinement     'SHELXL97 (Sheldrick, 2008)'
_computing_molecular_graphics     'SHELXTL (Sheldrick, 2008)'
_computing_publication_material     'SHELXL97 (Sheldrick, 2008)'
loop_
    _atom_site_type_symbol
    _atom_site_label
    _atom_site_fract_x
    _atom_site_fract_y
    _atom_site_fract_z
    _atom_site_U_iso_or_equiv
    _atom_site_adp_type
    _atom_site_calc_flag
    _atom_site_refinement_flags
    _atom_site_occupancy
    _atom_site_disorder_assembly
    _atom_site_disorder_group
    Eu Eu 0.212188(12) 0.775828(17) 0.392808(11) 0.04651(12) Uani d . 1 . .
    C C1 -0.0555(3) 0.7601(3) 0.4198(2) 0.0496(12) Uani d . 1 . .
    C C2 0.0249(3) 0.7317(3) 0.4190(2) 0.0419(10) Uani d . 1 . .
    C C3 0.0421(3) 0.6343(3) 0.4173(2) 0.0482(11) Uani d . 1 . .
    C C4 -0.0183(4) 0.5697(4) 0.4158(3) 0.0741(17) Uani d . 1 . .
    H H4A -0.0063 0.5062 0.4143 0.089 Uiso calc R 1 . .
    C C5 -0.0979(4) 0.5975(4) 0.4164(3) 0.089(2) Uani d . 1 . .
    H H5A -0.1386 0.5523 0.4152 0.107 Uiso calc R 1 . .
    C C6 -0.1172(3) 0.6901(4) 0.4186(3) 0.0768(18) Uani d . 1 . .
    H H6A -0.1707 0.7077 0.4194 0.092 Uiso calc R 1 . .
    C C7 -0.0755(3) 0.8557(3) 0.4200(2) 0.0510(12) Uani d . 1 . .
    H H7A -0.1291 0.8720 0.4213 0.061 Uiso calc R 1 . .
    C C8 0.1514(4) 0.5228(4) 0.4240(3) 0.0787(18) Uani d . 1 . .
    H H8A 0.1088 0.4829 0.4317 0.118 Uiso calc R 1 . .
    H H8B 0.2006 0.5189 0.4588 0.118 Uiso calc R 1 . .
    H H8C 0.1645 0.5028 0.3864 0.118 Uiso calc R 1 . .
    C C9 -0.0370(2) 1.0207(3) 0.41823(19) 0.0417(10) Uani d . 1 . .
    C C10 0.0249(3) 1.0782(4) 0.4082(2) 0.0537(12) Uani d . 1 . .
    H H10A 0.0731 1.0522 0.4017 0.064 Uiso calc R 1 . .
    C C11 0.0150(3) 1.1736(4) 0.4081(3) 0.0618(13) Uani d . 1 . .
    H H11A 0.0573 1.2118 0.4017 0.074 Uiso calc R 1 . .
    C C12 -0.0553(4) 1.2144(3) 0.4170(2) 0.0585(14) Uani d . 1 . .
    C C13 -0.1161(3) 1.1561(4) 0.4272(2) 0.0560(12) Uani d . 1 . .
    H H13A -0.1642 1.1821 0.4339 0.067 Uiso calc R 1 . .
    C C14 -0.1071(3) 1.0589(3) 0.4279(2) 0.0512(11) Uani d . 1 . .
    H H14A -0.1488 1.0204 0.4349 0.061 Uiso calc R 1 . .
    C C15 -0.0667(4) 1.3191(4) 0.4163(3) 0.0801(18) Uani d . 1 . .
    H H15A -0.0192 1.3490 0.4080 0.120 Uiso calc R 1 . .
    H H15B -0.0719 1.3394 0.4564 0.120 Uiso calc R 1 . .
    H H15C -0.1163 1.3358 0.3842 0.120 Uiso calc R 1 . .
    C C16 0.4877(2) 0.8421(3) 0.3996(2) 0.0417(10) Uani d . 1 . .
    C C17 0.4005(2) 0.8307(3) 0.3755(2) 0.0401(10) Uani d . 1 . .
    C C18 0.3682(3) 0.8078(3) 0.3111(2) 0.0466(11) Uani d . 1 . .
    C C19 0.4192(3) 0.7976(4) 0.2730(2) 0.0552(12) Uani d . 1 . .
    H H19A 0.3967 0.7839 0.2307 0.066 Uiso calc R 1 . .
    C C20 0.5051(3) 0.8079(4) 0.2974(3) 0.0600(13) Uani d . 1 . .
    H H20A 0.5395 0.8001 0.2711 0.072 Uiso calc R 1 . .
    C C21 0.5395(3) 0.8290(4) 0.3585(2) 0.0561(13) Uani d . 1 . .
    H H21A 0.5972 0.8349 0.3738 0.067 Uiso calc R 1 . .
    C C22 0.5236(3) 0.8642(3) 0.4622(2) 0.0452(11) Uani d . 1 . .
    H H22A 0.5815 0.8699 0.4763 0.054 Uiso calc R 1 . .
    C C23 0.2420(4) 0.7996(5) 0.2274(2) 0.082(2) Uani d . 1 . .
    H H23A 0.2825 0.8111 0.2047 0.123 Uiso calc R 1 . .
    H H23B 0.1996 0.8472 0.2172 0.123 Uiso calc R 1 . .
    H H23C 0.2170 0.7391 0.2162 0.123 Uiso calc R 1 . .
    C C24 0.5109(3) 0.8965(3) 0.5674(2) 0.0447(10) Uani d . 1 . .
    C C25 0.5932(3) 0.9208(4) 0.5954(2) 0.0533(12) Uani d . 1 . .
    H H25A 0.6303 0.9285 0.5712 0.064 Uiso calc R 1 . .
    C C26 0.6195(3) 0.9335(4) 0.6590(2) 0.0630(14) Uani d . 1 . .
    H H26A 0.6749 0.9501 0.6774 0.076 Uiso calc R 1 . .
    C C27 0.5675(4) 0.9228(4) 0.6963(3) 0.0688(15) Uani d . 1 . .
    C C28 0.4859(4) 0.9002(4) 0.6681(3) 0.0739(16) Uani d . 1 . .
    H H28A 0.4488 0.8941 0.6925 0.089 Uiso calc R 1 . .
    C C29 0.4578(3) 0.8862(4) 0.6044(2) 0.0635(14) Uani d . 1 . .
    H H29A 0.4023 0.8696 0.5864 0.076 Uiso calc R 1 . .
    C C30 0.5990(5) 0.9382(5) 0.7666(3) 0.105(2) Uani d . 1 . .
    H H30A 0.5541 0.9286 0.7854 0.158 Uiso calc R 1 . .
    H H30B 0.6196 1.0012 0.7748 0.158 Uiso calc R 1 . .
    H H30C 0.6432 0.8946 0.7842 0.158 Uiso calc R 1 . .
    C C31 0.3719(3) 0.5437(4) 0.3346(2) 0.0576(13) Uani d . 1 . .
    C C32 0.3006(3) 0.5925(3) 0.3394(2) 0.0496(11) Uani d . 1 . .
    C C33 0.2273(3) 0.5862(4) 0.2897(2) 0.0571(12) Uani d . 1 . .
    C C34 0.2241(5) 0.5321(5) 0.2387(3) 0.087(2) Uani d . 1 . .
    H H34A 0.1750 0.5286 0.2063 0.105 Uiso calc R 1 . .
    C C35 0.2944(6) 0.4814(6) 0.2347(3) 0.103(2) Uani d . 1 . .
    H H35A 0.2908 0.4432 0.2001 0.123 Uiso calc R 1 . .
    C C36 0.3666(5) 0.4865(5) 0.2794(3) 0.0869(19) Uani d . 1 . .
    H H36A 0.4132 0.4537 0.2753 0.104 Uiso calc R 1 . .
    C C37 0.4482(3) 0.5515(4) 0.3816(3) 0.0591(13) Uani d . 1 . .
    H H37A 0.4945 0.5192 0.3767 0.071 Uiso calc R 1 . .
    C C38 0.0808(4) 0.6303(5) 0.2585(3) 0.088(2) Uani d . 1 . .
    H H38A 0.0801 0.5789 0.2303 0.133 Uiso calc R 1 . .
    H H38B 0.0642 0.6868 0.2347 0.133 Uiso calc R 1 . .
    H H38C 0.0426 0.6176 0.2830 0.133 Uiso calc R 1 . .
    C C39 0.5297(3) 0.6218(3) 0.4791(3) 0.0554(13) Uani d . 1 . .
    C C40 0.6085(3) 0.6166(4) 0.4702(3) 0.0703(15) Uani d . 1 . .
    H H40A 0.6153 0.5965 0.4320 0.084 Uiso calc R 1 . .
    C C41 0.6768(3) 0.6413(5) 0.5182(4) 0.086(2) Uani d . 1 . .
    H H41A 0.7296 0.6382 0.5116 0.104 Uiso calc R 1 . .
    C C42 0.6700(3) 0.6700(4) 0.5745(4) 0.0795(18) Uani d . 1 . .
    C C43 0.5901(3) 0.6761(4) 0.5832(3) 0.0730(16) Uani d . 1 . .
    H H43A 0.5838 0.6971 0.6214 0.088 Uiso calc R 1 . .
    C C44 0.5208(3) 0.6515(4) 0.5359(3) 0.0631(14) Uani d . 1 . .
    H H44A 0.4679 0.6550 0.5424 0.076 Uiso calc R 1 . .
    C C45 0.7453(4) 0.7002(6) 0.6284(4) 0.119(3) Uani d . 1 . .
    H H45A 0.7957 0.6922 0.6159 0.179 Uiso calc R 1 . .
    H H45B 0.7479 0.6622 0.6647 0.179 Uiso calc R 1 . .
    H H45C 0.7393 0.7650 0.6383 0.179 Uiso calc R 1 . .
    C C46 0.3000(3) 0.6760(4) 0.5457(2) 0.0527(12) Uani d . 1 . .
    C C47 0.0442(4) 0.8630(5) 0.2737(3) 0.0781(17) Uani d . 1 . .
    C C48 0.2338(3) 1.0044(4) 0.4741(3) 0.0538(12) Uani d . 1 . .
    S S1 0.33288(14) 0.60173(15) 0.60390(8) 0.1038(7) Uani d . 1 . .
    S S2 -0.05210(12) 0.86508(18) 0.23051(12) 0.1316(9) Uani d . 1 . .
    S S3 0.25269(9) 1.10435(12) 0.51097(9) 0.0882(6) Uani d . 1 . .
    N N1 -0.0237(2) 0.9224(3) 0.41848(16) 0.0427(9) Uani d . 1 . .
    H H1A 0.0254 0.9049 0.4175 0.051 Uiso calc R 1 . .
    N N2 0.4802(2) 0.8774(2) 0.50229(16) 0.0418(8) Uani d . 1 . .
    H H2A 0.4268 0.8742 0.4876 0.050 Uiso calc R 1 . .
    N N3 0.4561(2) 0.6018(3) 0.43120(19) 0.0531(10) Uani d . 1 . .
    H H3A 0.4109 0.6263 0.4357 0.064 Uiso calc R 1 . .
    N N4 0.2777(3) 0.7258(3) 0.5055(2) 0.0592(11) Uani d . 1 . .
    N N5 0.1114(3) 0.8592(4) 0.3037(2) 0.0935(18) Uani d . 1 . .
    N N6 0.2185(2) 0.9354(3) 0.4477(2) 0.0652(12) Uani d . 1 . .
    O O1 0.08463(17) 0.7912(2) 0.42051(16) 0.0475(8) Uani d . 1 . .
    O O2 0.1224(2) 0.6171(2) 0.41675(17) 0.0593(9) Uani d . 1 . .
    O O3 0.35011(16) 0.8406(2) 0.41093(13) 0.0443(7) Uani d . 1 . .
    O O4 0.28219(19) 0.8018(3) 0.29336(14) 0.0553(8) Uani d . 1 . .
    O O5 0.30193(18) 0.6438(2) 0.38871(14) 0.0474(7) Uani d . 1 . .
    O O6 0.1634(2) 0.6416(3) 0.29926(15) 0.0611(9) Uani d . 1 . .
loop_
    _atom_site_aniso_label
    _atom_site_aniso_U_11
    _atom_site_aniso_U_22
    _atom_site_aniso_U_33
    _atom_site_aniso_U_12
    _atom_site_aniso_U_13
    _atom_site_aniso_U_23
    Eu 0.03922(15) 0.05006(19) 0.04699(18) 0.00313(9) 0.00630(11) 0.00323(11)
    C1 0.046(2) 0.042(3) 0.062(3) -0.007(2) 0.017(2) -0.002(2)
    C2 0.043(2) 0.039(3) 0.042(3) -0.0024(19) 0.0084(19) 0.001(2)
    C3 0.060(3) 0.037(3) 0.049(3) -0.003(2) 0.018(2) -0.001(2)
    C4 0.075(4) 0.041(3) 0.106(5) -0.011(3) 0.023(3) -0.005(3)
    C5 0.083(4) 0.057(4) 0.131(6) -0.032(3) 0.038(4) -0.007(4)
    C6 0.055(3) 0.058(3) 0.123(5) -0.015(3) 0.032(3) -0.004(4)
    C7 0.041(2) 0.053(3) 0.061(3) 0.000(2) 0.017(2) -0.008(2)
    C8 0.097(4) 0.040(3) 0.110(5) 0.022(3) 0.045(4) 0.012(3)
    C9 0.043(2) 0.043(3) 0.036(2) 0.0028(19) 0.0059(18) 0.000(2)
    C10 0.045(2) 0.053(3) 0.056(3) 0.000(2) 0.002(2) -0.001(2)
    C11 0.061(3) 0.048(3) 0.069(4) -0.010(2) 0.005(2) 0.002(3)
    C12 0.078(3) 0.047(3) 0.038(3) 0.006(3) -0.005(2) -0.002(2)
    C13 0.066(3) 0.048(3) 0.053(3) 0.011(2) 0.015(2) -0.003(2)
    C14 0.058(3) 0.043(3) 0.054(3) 0.003(2) 0.018(2) 0.003(2)
    C15 0.112(5) 0.043(3) 0.074(4) 0.001(3) 0.005(3) -0.002(3)
    C16 0.042(2) 0.043(3) 0.043(3) -0.0041(18) 0.0156(19) -0.002(2)
    C17 0.045(2) 0.034(2) 0.042(3) -0.0011(18) 0.0140(19) 0.0045(19)
    C18 0.053(2) 0.046(3) 0.041(3) -0.005(2) 0.013(2) 0.006(2)
    C19 0.071(3) 0.059(3) 0.036(3) -0.003(2) 0.015(2) 0.000(2)
    C20 0.062(3) 0.074(4) 0.055(3) -0.001(3) 0.034(3) -0.003(3)
    C21 0.044(2) 0.070(4) 0.057(3) -0.001(2) 0.019(2) -0.005(3)
    C22 0.037(2) 0.046(3) 0.054(3) -0.0017(18) 0.015(2) 0.001(2)
    C23 0.068(3) 0.139(6) 0.031(3) -0.019(4) 0.001(2) 0.018(3)
    C24 0.052(2) 0.039(3) 0.042(3) 0.0001(19) 0.013(2) -0.002(2)
    C25 0.048(2) 0.058(3) 0.054(3) -0.009(2) 0.014(2) -0.007(2)
    C26 0.069(3) 0.055(3) 0.056(3) -0.009(3) 0.002(3) -0.010(3)
    C27 0.104(4) 0.053(3) 0.047(3) -0.013(3) 0.017(3) -0.009(3)
    C28 0.098(4) 0.083(4) 0.048(3) -0.024(3) 0.032(3) -0.013(3)
    C29 0.064(3) 0.070(4) 0.062(3) -0.016(3) 0.025(3) -0.016(3)
    C30 0.161(7) 0.099(6) 0.050(4) -0.034(5) 0.020(4) -0.015(4)
    C31 0.072(3) 0.053(3) 0.054(3) 0.004(2) 0.027(3) -0.007(2)
    C32 0.066(3) 0.045(3) 0.041(3) -0.001(2) 0.019(2) 0.005(2)
    C33 0.067(3) 0.055(3) 0.046(3) -0.004(2) 0.009(2) 0.003(2)
    C34 0.111(5) 0.091(5) 0.049(4) -0.024(4) 0.006(3) -0.021(3)
    C35 0.135(6) 0.105(6) 0.072(5) -0.016(5) 0.034(5) -0.044(4)
    C36 0.112(5) 0.079(5) 0.079(5) 0.003(4) 0.044(4) -0.019(4)
    C37 0.065(3) 0.042(3) 0.076(4) 0.014(2) 0.029(3) 0.003(3)
    C38 0.071(4) 0.090(5) 0.078(4) -0.011(3) -0.023(3) 0.007(4)
    C39 0.055(3) 0.040(3) 0.067(3) 0.014(2) 0.010(2) 0.011(2)
    C40 0.060(3) 0.062(4) 0.091(4) 0.022(3) 0.025(3) 0.005(3)
    C41 0.050(3) 0.080(5) 0.121(6) 0.018(3) 0.010(3) 0.005(4)
    C42 0.062(3) 0.053(4) 0.104(5) 0.012(3) -0.010(3) 0.012(4)
    C43 0.080(4) 0.049(3) 0.075(4) 0.010(3) -0.005(3) 0.001(3)
    C44 0.059(3) 0.049(3) 0.077(4) 0.011(2) 0.013(3) 0.010(3)
    C45 0.077(4) 0.100(5) 0.146(7) 0.008(4) -0.028(4) 0.000(5)
    C46 0.061(3) 0.061(3) 0.037(3) 0.017(2) 0.017(2) -0.006(3)
    C47 0.084(4) 0.082(4) 0.060(4) 0.028(3) 0.006(3) 0.009(3)
    C48 0.036(2) 0.057(3) 0.071(3) -0.008(2) 0.020(2) -0.007(3)
    S1 0.1488(16) 0.1137(15) 0.0626(10) 0.0676(13) 0.0518(10) 0.0386(10)
    S2 0.0849(12) 0.1219(17) 0.148(2) 0.0366(12) -0.0365(12) -0.0150(15)
    S3 0.0592(8) 0.0801(11) 0.1363(15) -0.0291(7) 0.0455(9) -0.0507(11)
    N1 0.0374(17) 0.043(2) 0.048(2) 0.0043(16) 0.0115(15) 0.0024(17)
    N2 0.0366(17) 0.043(2) 0.043(2) -0.0041(15) 0.0067(15) -0.0012(17)
    N3 0.049(2) 0.045(2) 0.064(3) 0.0140(17) 0.0140(19) 0.004(2)
    N4 0.061(3) 0.068(3) 0.048(3) 0.012(2) 0.012(2) 0.009(2)
    N5 0.065(3) 0.131(5) 0.076(4) 0.032(3) 0.005(3) 0.038(3)
    N6 0.052(2) 0.057(3) 0.093(3) -0.004(2) 0.029(2) -0.014(3)
    O1 0.0397(15) 0.0340(17) 0.072(2) -0.0014(12) 0.0208(15) 0.0004(15)
    O2 0.066(2) 0.0378(18) 0.076(2) 0.0080(16) 0.0216(17) 0.0007(17)
    O3 0.0363(14) 0.056(2) 0.0420(17) -0.0025(13) 0.0138(13) -0.0035(15)
    O4 0.0519(18) 0.073(2) 0.0360(18) -0.0073(16) 0.0040(14) 0.0065(16)
    O5 0.0531(17) 0.0491(19) 0.0367(17) 0.0077(14) 0.0069(13) -0.0026(15)
    O6 0.062(2) 0.070(2) 0.0397(19) -0.0064(18) -0.0051(15) 0.0018(17)
_geom_special_details
;
All e.s.d.s (except the e.s.d. in the dihedral angle between two l.s. planes)
are estimated using the full covariance matrix. The cell e.s.d.s are taken
into account individually in the estimation of e.s.d.s in distances, angles
and torsion angles; correlations between e.s.d.s in cell parameters are only
used when they are defined by crystal symmetry. An approximate (isotropic)
treatment of cell e.s.d.s is used for estimating e.s.d.s involving l.s.
planes.
;
loop_
    _geom_bond_atom_site_label_1
    _geom_bond_atom_site_label_2
    _geom_bond_site_symmetry_2
    _geom_bond_distance
    _geom_bond_publ_flag
    Eu O1 . 2.376(3) ?
    Eu O3 . 2.404(3) ?
    Eu O5 . 2.418(3) ?
    Eu N5 . 2.512(5) ?
    Eu N4 . 2.538(4) ?
    Eu N6 . 2.566(5) ?
    Eu O6 . 2.773(3) ?
    Eu O4 . 2.786(3) ?
    Eu O2 . 2.839(3) ?
    C1 C2 . 1.403(6) ?
    C1 C7 . 1.402(7) ?
    C1 C6 . 1.427(7) ?
    C2 O1 . 1.299(5) ?
    C2 C3 . 1.419(6) ?
    C3 C4 . 1.356(7) ?
    C3 O2 . 1.362(5) ?
    C4 C5 . 1.385(8) ?
    C4 H4A . 0.9300 ?
    C5 C6 . 1.361(8) ?
    C5 H5A . 0.9300 ?
    C6 H6A . 0.9300 ?
    C7 N1 . 1.289(6) ?
    C7 H7A . 0.9300 ?
    C8 O2 . 1.422(6) ?
    C8 H8A . 0.9600 ?
    C8 H8B . 0.9600 ?
    C8 H8C . 0.9600 ?
    C9 C14 . 1.357(6) ?
    C9 C10 . 1.380(6) ?
    C9 N1 . 1.417(6) ?
    C10 C11 . 1.369(7) ?
    C10 H10A . 0.9300 ?
    C11 C12 . 1.369(8) ?
    C11 H11A . 0.9300 ?
    C12 C13 . 1.376(7) ?
    C12 C15 . 1.503(7) ?
    C13 C14 . 1.392(7) ?
    C13 H13A . 0.9300 ?
    C14 H14A . 0.9300 ?
    C15 H15A . 0.9600 ?
    C15 H15B . 0.9600 ?
    C15 H15C . 0.9600 ?
    C16 C22 . 1.389(6) ?
    C16 C17 . 1.413(6) ?
    C16 C21 . 1.429(6) ?
    C17 O3 . 1.305(5) ?
    C17 C18 . 1.418(6) ?
    C18 C19 . 1.359(7) ?
    C18 O4 . 1.380(5) ?
    C19 C20 . 1.390(7) ?
    C19 H19A . 0.9300 ?
    C20 C21 . 1.352(7) ?
    C20 H20A . 0.9300 ?
    C21 H21A . 0.9300 ?
    C22 N2 . 1.304(5) ?
    C22 H22A . 0.9300 ?
    C23 O4 . 1.431(6) ?
    C23 H23A . 0.9600 ?
    C23 H23B . 0.9600 ?
    C23 H23C . 0.9600 ?
    C24 C29 . 1.369(6) ?
    C24 C25 . 1.383(6) ?
    C24 N2 . 1.420(5) ?
    C25 C26 . 1.369(7) ?
    C25 H25A . 0.9300 ?
    C26 C27 . 1.359(7) ?
    C26 H26A . 0.9300 ?
    C27 C28 . 1.368(8) ?
    C27 C30 . 1.519(8) ?
    C28 C29 . 1.374(7) ?
    C28 H28A . 0.9300 ?
    C29 H29A . 0.9300 ?
    C30 H30A . 0.9600 ?
    C30 H30B . 0.9600 ?
    C30 H30C . 0.9600 ?
    C31 C32 . 1.405(7) ?
    C31 C37 . 1.409(7) ?
    C31 C36 . 1.452(8) ?
    C32 O5 . 1.310(5) ?
    C32 C33 . 1.406(7) ?
    C33 C34 . 1.356(8) ?
    C33 O6 . 1.386(6) ?
    C34 C35 . 1.398(10) ?
    C34 H34A . 0.9300 ?
    C35 C36 . 1.333(9) ?
    C35 H35A . 0.9300 ?
    C36 H36A . 0.9300 ?
    C37 N3 . 1.289(6) ?
    C37 H37A . 0.9300 ?
    C38 O6 . 1.433(6) ?
    C38 H38A . 0.9600 ?
    C38 H38B . 0.9600 ?
    C38 H38C . 0.9600 ?
    C39 C44 . 1.376(7) ?
    C39 C40 . 1.380(7) ?
    C39 N3 . 1.413(6) ?
    C40 C41 . 1.374(8) ?
    C40 H40A . 0.9300 ?
    C41 C42 . 1.347(9) ?
    C41 H41A . 0.9300 ?
    C42 C43 . 1.399(9) ?
    C42 C45 . 1.536(9) ?
    C43 C44 . 1.374(7) ?
    C43 H43A . 0.9300 ?
    C44 H44A . 0.9300 ?
    C45 H45A . 0.9600 ?
    C45 H45B . 0.9600 ?
    C45 H45C . 0.9600 ?
    C46 N4 . 1.121(6) ?
    C46 S1 . 1.641(6) ?
    C47 N5 . 1.135(7) ?
    C47 S2 . 1.626(6) ?
    C48 N6 . 1.137(6) ?
    C48 S3 . 1.628(6) ?
    N1 H1A . 0.8600 ?
    N2 H2A . 0.8600 ?
    N3 H3A . 0.8600 ?
loop_
    _geom_angle_atom_site_label_1
    _geom_angle_atom_site_label_2
    _geom_angle_atom_site_label_3
    _geom_angle_site_symmetry_1
    _geom_angle_site_symmetry_3
    _geom_angle
    _geom_angle_publ_flag
    O1 Eu O3 . . 143.27(10) ?
    O1 Eu O5 . . 133.32(10) ?
    O3 Eu O5 . . 74.53(10) ?
    O1 Eu N5 . . 73.04(14) ?
    O3 Eu N5 . . 110.57(15) ?
    O5 Eu N5 . . 128.62(15) ?
    O1 Eu N4 . . 86.82(13) ?
    O3 Eu N4 . . 79.07(12) ?
    O5 Eu N4 . . 73.48(12) ?
    N5 Eu N4 . . 157.03(16) ?
    O1 Eu N6 . . 73.71(11) ?
    O3 Eu N6 . . 70.59(11) ?
    O5 Eu N6 . . 139.54(12) ?
    N5 Eu N6 . . 83.44(18) ?
    N4 Eu N6 . . 80.30(15) ?
    O1 Eu O6 . . 99.07(10) ?
    O3 Eu O6 . . 117.38(10) ?
    O5 Eu O6 . . 59.55(10) ?
    N5 Eu O6 . . 75.07(16) ?
    N4 Eu O6 . . 120.07(12) ?
    N6 Eu O6 . . 158.50(13) ?
    O1 Eu O4 . . 142.12(10) ?
    O3 Eu O4 . . 59.59(9) ?
    O5 Eu O4 . . 71.15(11) ?
    N5 Eu O4 . . 69.46(14) ?
    N4 Eu O4 . . 131.00(12) ?
    N6 Eu O4 . . 106.60(12) ?
    O6 Eu O4 . . 66.42(10) ?
    O1 Eu O2 . . 58.09(9) ?
    O3 Eu O2 . . 143.34(10) ?
    O5 Eu O2 . . 75.55(10) ?
    N5 Eu O2 . . 104.53(16) ?
    N4 Eu O2 . . 72.46(13) ?
    N6 Eu O2 . . 124.88(12) ?
    O6 Eu O2 . . 61.96(10) ?
    O4 Eu O2 . . 127.55(10) ?
    C2 C1 C7 . . 120.6(4) ?
    C2 C1 C6 . . 118.9(5) ?
    C7 C1 C6 . . 120.6(5) ?
    O1 C2 C1 . . 122.5(4) ?
    O1 C2 C3 . . 118.7(4) ?
    C1 C2 C3 . . 118.8(4) ?
    C4 C3 O2 . . 126.9(4) ?
    C4 C3 C2 . . 120.7(5) ?
    O2 C3 C2 . . 112.4(4) ?
    C3 C4 C5 . . 120.7(5) ?
    C3 C4 H4A . . 119.7 ?
    C5 C4 H4A . . 119.7 ?
    C6 C5 C4 . . 120.9(5) ?
    C6 C5 H5A . . 119.6 ?
    C4 C5 H5A . . 119.6 ?
    C5 C6 C1 . . 120.1(5) ?
    C5 C6 H6A . . 119.9 ?
    C1 C6 H6A . . 119.9 ?
    N1 C7 C1 . . 123.6(4) ?
    N1 C7 H7A . . 118.2 ?
    C1 C7 H7A . . 118.2 ?
    O2 C8 H8A . . 109.5 ?
    O2 C8 H8B . . 109.5 ?
    H8A C8 H8B . . 109.5 ?
    O2 C8 H8C . . 109.5 ?
    H8A C8 H8C . . 109.5 ?
    H8B C8 H8C . . 109.5 ?
    C14 C9 C10 . . 119.9(4) ?
    C14 C9 N1 . . 122.4(4) ?
    C10 C9 N1 . . 117.7(4) ?
    C11 C10 C9 . . 119.7(5) ?
    C11 C10 H10A . . 120.2 ?
    C9 C10 H10A . . 120.2 ?
    C12 C11 C10 . . 121.9(5) ?
    C12 C11 H11A . . 119.1 ?
    C10 C11 H11A . . 119.1 ?
    C11 C12 C13 . . 117.7(5) ?
    C11 C12 C15 . . 122.1(5) ?
    C13 C12 C15 . . 120.3(5) ?
    C12 C13 C14 . . 121.3(5) ?
    C12 C13 H13A . . 119.3 ?
    C14 C13 H13A . . 119.3 ?
    C9 C14 C13 . . 119.5(5) ?
    C9 C14 H14A . . 120.3 ?
    C13 C14 H14A . . 120.3 ?
    C12 C15 H15A . . 109.5 ?
    C12 C15 H15B . . 109.5 ?
    H15A C15 H15B . . 109.5 ?
    C12 C15 H15C . . 109.5 ?
    H15A C15 H15C . . 109.5 ?
    H15B C15 H15C . . 109.5 ?
    C22 C16 C17 . . 121.4(4) ?
    C22 C16 C21 . . 119.8(4) ?
    C17 C16 C21 . . 118.8(4) ?
    O3 C17 C16 . . 121.5(4) ?
    O3 C17 C18 . . 120.2(4) ?
    C16 C17 C18 . . 118.3(4) ?
    C19 C18 O4 . . 126.3(4) ?
    C19 C18 C17 . . 121.4(4) ?
    O4 C18 C17 . . 112.2(4) ?
    C18 C19 C20 . . 119.8(5) ?
    C18 C19 H19A . . 120.1 ?
    C20 C19 H19A . . 120.1 ?
    C21 C20 C19 . . 121.5(5) ?
    C21 C20 H20A . . 119.2 ?
    C19 C20 H20A . . 119.2 ?
    C20 C21 C16 . . 120.2(4) ?
    C20 C21 H21A . . 119.9 ?
    C16 C21 H21A . . 119.9 ?
    N2 C22 C16 . . 123.1(4) ?
    N2 C22 H22A . . 118.4 ?
    C16 C22 H22A . . 118.5 ?
    O4 C23 H23A . . 109.5 ?
    O4 C23 H23B . . 109.5 ?
    H23A C23 H23B . . 109.5 ?
    O4 C23 H23C . . 109.5 ?
    H23A C23 H23C . . 109.5 ?
    H23B C23 H23C . . 109.5 ?
    C29 C24 C25 . . 118.8(4) ?
    C29 C24 N2 . . 118.4(4) ?
    C25 C24 N2 . . 122.7(4) ?
    C26 C25 C24 . . 119.5(5) ?
    C26 C25 H25A . . 120.2 ?
    C24 C25 H25A . . 120.2 ?
    C27 C26 C25 . . 122.2(5) ?
    C27 C26 H26A . . 118.9 ?
    C25 C26 H26A . . 118.9 ?
    C26 C27 C28 . . 117.9(5) ?
    C26 C27 C30 . . 120.6(6) ?
    C28 C27 C30 . . 121.5(6) ?
    C27 C28 C29 . . 121.3(5) ?
    C27 C28 H28A . . 119.3 ?
    C29 C28 H28A . . 119.3 ?
    C24 C29 C28 . . 120.3(5) ?
    C24 C29 H29A . . 119.8 ?
    C28 C29 H29A . . 119.8 ?
    C27 C30 H30A . . 109.5 ?
    C27 C30 H30B . . 109.5 ?
    H30A C30 H30B . . 109.5 ?
    C27 C30 H30C . . 109.5 ?
    H30A C30 H30C . . 109.5 ?
    H30B C30 H30C . . 109.5 ?
    C32 C31 C37 . . 120.9(5) ?
    C32 C31 C36 . . 119.0(5) ?
    C37 C31 C36 . . 120.1(5) ?
    O5 C32 C31 . . 121.2(4) ?
    O5 C32 C33 . . 120.2(4) ?
    C31 C32 C33 . . 118.6(5) ?
    C34 C33 O6 . . 126.5(5) ?
    C34 C33 C32 . . 121.1(5) ?
    O6 C33 C32 . . 112.3(4) ?
    C33 C34 C35 . . 120.2(6) ?
    C33 C34 H34A . . 119.9 ?
    C35 C34 H34A . . 119.9 ?
    C36 C35 C34 . . 121.7(6) ?
    C36 C35 H35A . . 119.2 ?
    C34 C35 H35A . . 119.2 ?
    C35 C36 C31 . . 119.3(6) ?
    C35 C36 H36A . . 120.3 ?
    C31 C36 H36A . . 120.3 ?
    N3 C37 C31 . . 122.3(4) ?
    N3 C37 H37A . . 118.8 ?
    C31 C37 H37A . . 118.8 ?
    O6 C38 H38A . . 109.5 ?
    O6 C38 H38B . . 109.5 ?
    H38A C38 H38B . . 109.5 ?
    O6 C38 H38C . . 109.5 ?
    H38A C38 H38C . . 109.5 ?
    H38B C38 H38C . . 109.5 ?
    C44 C39 C40 . . 119.5(5) ?
    C44 C39 N3 . . 117.4(4) ?
    C40 C39 N3 . . 123.0(5) ?
    C41 C40 C39 . . 119.5(6) ?
    C41 C40 H40A . . 120.2 ?
    C39 C40 H40A . . 120.2 ?
    C42 C41 C40 . . 122.2(6) ?
    C42 C41 H41A . . 118.9 ?
    C40 C41 H41A . . 118.9 ?
    C41 C42 C43 . . 118.1(5) ?
    C41 C42 C45 . . 123.2(7) ?
    C43 C42 C45 . . 118.6(7) ?
    C44 C43 C42 . . 120.7(6) ?
    C44 C43 H43A . . 119.6 ?
    C42 C43 H43A . . 119.6 ?
    C43 C44 C39 . . 119.8(5) ?
    C43 C44 H44A . . 120.1 ?
    C39 C44 H44A . . 120.1 ?
    C42 C45 H45A . . 109.5 ?
    C42 C45 H45B . . 109.5 ?
    H45A C45 H45B . . 109.5 ?
    C42 C45 H45C . . 109.5 ?
    H45A C45 H45C . . 109.5 ?
    H45B C45 H45C . . 109.5 ?
    N4 C46 S1 . . 179.1(5) ?
    N5 C47 S2 . . 178.2(7) ?
    N6 C48 S3 . . 178.2(5) ?
    C7 N1 C9 . . 128.5(4) ?
    C7 N1 H1A . . 115.7 ?
    C9 N1 H1A . . 115.7 ?
    C22 N2 C24 . . 127.4(4) ?
    C22 N2 H2A . . 116.3 ?
    C24 N2 H2A . . 116.3 ?
    C37 N3 C39 . . 128.1(4) ?
    C37 N3 H3A . . 115.9 ?
    C39 N3 H3A . . 115.9 ?
    C46 N4 Eu . . 157.0(4) ?
    C47 N5 Eu . . 145.2(5) ?
    C48 N6 Eu . . 169.8(4) ?
    C2 O1 Eu . . 131.6(3) ?
    C3 O2 C8 . . 118.3(4) ?
    C3 O2 Eu . . 115.3(3) ?
    C8 O2 Eu . . 126.3(3) ?
    C17 O3 Eu . . 126.8(3) ?
    C18 O4 C23 . . 116.7(4) ?
    C18 O4 Eu . . 114.2(3) ?
    C23 O4 Eu . . 128.7(3) ?
    C32 O5 Eu . . 126.6(3) ?
    C33 O6 C38 . . 118.9(4) ?
    C33 O6 Eu . . 115.3(3) ?
    C38 O6 Eu . . 125.7(4) ?
loop_
    _geom_torsion_atom_site_label_1
    _geom_torsion_atom_site_label_2
    _geom_torsion_atom_site_label_3
    _geom_torsion_atom_site_label_4
    _geom_torsion_site_symmetry_1
    _geom_torsion_site_symmetry_2
    _geom_torsion_site_symmetry_3
    _geom_torsion_site_symmetry_4
    _geom_torsion
    _geom_torsion_publ_flag
    C7 C1 C2 O1 . . . . 2.4(8) ?
    C6 C1 C2 O1 . . . . -179.4(5) ?
    C7 C1 C2 C3 . . . . -178.5(4) ?
    C6 C1 C2 C3 . . . . -0.3(8) ?
    O1 C2 C3 C4 . . . . 179.9(5) ?
    C1 C2 C3 C4 . . . . 0.8(8) ?
    O1 C2 C3 O2 . . . . -0.8(6) ?
    C1 C2 C3 O2 . . . . -179.9(4) ?
    O2 C3 C4 C5 . . . . -179.8(6) ?
    C2 C3 C4 C5 . . . . -0.6(9) ?
    C3 C4 C5 C6 . . . . -0.1(11) ?
    C4 C5 C6 C1 . . . . 0.6(11) ?
    C2 C1 C6 C5 . . . . -0.4(9) ?
    C7 C1 C6 C5 . . . . 177.8(6) ?
    C2 C1 C7 N1 . . . . 1.1(8) ?
    C6 C1 C7 N1 . . . . -177.1(5) ?
    C14 C9 C10 C11 . . . . -0.1(7) ?
    N1 C9 C10 C11 . . . . -179.5(4) ?
    C9 C10 C11 C12 . . . . -0.6(8) ?
    C10 C11 C12 C13 . . . . 1.0(8) ?
    C10 C11 C12 C15 . . . . -179.5(5) ?
    C11 C12 C13 C14 . . . . -0.7(8) ?
    C15 C12 C13 C14 . . . . 179.8(5) ?
    C10 C9 C14 C13 . . . . 0.4(7) ?
    N1 C9 C14 C13 . . . . 179.8(4) ?
    C12 C13 C14 C9 . . . . 0.0(8) ?
    C22 C16 C17 O3 . . . . 0.2(7) ?
    C21 C16 C17 O3 . . . . 179.2(4) ?
    C22 C16 C17 C18 . . . . -179.8(4) ?
    C21 C16 C17 C18 . . . . -0.8(6) ?
    O3 C17 C18 C19 . . . . 179.5(4) ?
    C16 C17 C18 C19 . . . . -0.5(7) ?
    O3 C17 C18 O4 . . . . 2.1(6) ?
    C16 C17 C18 O4 . . . . -178.0(4) ?
    O4 C18 C19 C20 . . . . 178.4(5) ?
    C17 C18 C19 C20 . . . . 1.3(8) ?
    C18 C19 C20 C21 . . . . -0.8(9) ?
    C19 C20 C21 C16 . . . . -0.6(9) ?
    C22 C16 C21 C20 . . . . -179.6(5) ?
    C17 C16 C21 C20 . . . . 1.3(8) ?
    C17 C16 C22 N2 . . . . -1.2(7) ?
    C21 C16 C22 N2 . . . . 179.8(4) ?
    C29 C24 C25 C26 . . . . 0.3(7) ?
    N2 C24 C25 C26 . . . . -176.6(4) ?
    C24 C25 C26 C27 . . . . 0.2(8) ?
    C25 C26 C27 C28 . . . . -1.1(9) ?
    C25 C26 C27 C30 . . . . -179.6(6) ?
    C26 C27 C28 C29 . . . . 1.7(9) ?
    C30 C27 C28 C29 . . . . -179.9(6) ?
    C25 C24 C29 C28 . . . . 0.2(8) ?
    N2 C24 C29 C28 . . . . 177.3(5) ?
    C27 C28 C29 C24 . . . . -1.3(9) ?
    C37 C31 C32 O5 . . . . -2.5(8) ?
    C36 C31 C32 O5 . . . . 178.9(5) ?
    C37 C31 C32 C33 . . . . 176.7(5) ?
    C36 C31 C32 C33 . . . . -1.8(7) ?
    O5 C32 C33 C34 . . . . -178.8(5) ?
    C31 C32 C33 C34 . . . . 1.9(8) ?
    O5 C32 C33 O6 . . . . 2.5(6) ?
    C31 C32 C33 O6 . . . . -176.8(4) ?
    O6 C33 C34 C35 . . . . 178.4(6) ?
    C32 C33 C34 C35 . . . . -0.1(9) ?
    C33 C34 C35 C36 . . . . -1.9(12) ?
    C34 C35 C36 C31 . . . . 1.9(12) ?
    C32 C31 C36 C35 . . . . -0.1(9) ?
    C37 C31 C36 C35 . . . . -178.6(6) ?
    C32 C31 C37 N3 . . . . 1.1(8) ?
    C36 C31 C37 N3 . . . . 179.6(5) ?
    C44 C39 C40 C41 . . . . -0.1(8) ?
    N3 C39 C40 C41 . . . . 176.9(5) ?
    C39 C40 C41 C42 . . . . 0.7(9) ?
    C40 C41 C42 C43 . . . . -1.3(10) ?
    C40 C41 C42 C45 . . . . -178.6(6) ?
    C41 C42 C43 C44 . . . . 1.4(9) ?
    C45 C42 C43 C44 . . . . 178.8(6) ?
    C42 C43 C44 C39 . . . . -0.9(8) ?
    C40 C39 C44 C43 . . . . 0.2(8) ?
    N3 C39 C44 C43 . . . . -177.0(5) ?
    C1 C7 N1 C9 . . . . 179.7(4) ?
    C14 C9 N1 C7 . . . . 8.8(7) ?
    C10 C9 N1 C7 . . . . -171.8(5) ?
    C16 C22 N2 C24 . . . . 177.3(4) ?
    C29 C24 N2 C22 . . . . -164.6(5) ?
    C25 C24 N2 C22 . . . . 12.3(7) ?
    C31 C37 N3 C39 . . . . -174.4(5) ?
    C44 C39 N3 C37 . . . . -160.3(5) ?
    C40 C39 N3 C37 . . . . 22.6(8) ?
    O1 Eu N4 C46 . . . . 94.1(10) ?
    O3 Eu N4 C46 . . . . -120.0(10) ?
    O5 Eu N4 C46 . . . . -43.0(10) ?
    N5 Eu N4 C46 . . . . 122.6(10) ?
    N6 Eu N4 C46 . . . . 168.1(11) ?
    O6 Eu N4 C46 . . . . -4.5(11) ?
    O4 Eu N4 C46 . . . . -88.3(10) ?
    O2 Eu N4 C46 . . . . 36.6(10) ?
    O1 Eu N5 C47 . . . . -39.5(9) ?
    O3 Eu N5 C47 . . . . 179.2(9) ?
    O5 Eu N5 C47 . . . . 92.9(9) ?
    N4 Eu N5 C47 . . . . -69.3(12) ?
    N6 Eu N5 C47 . . . . -114.4(10) ?
    O6 Eu N5 C47 . . . . 65.1(9) ?
    O4 Eu N5 C47 . . . . 135.1(10) ?
    O2 Eu N5 C47 . . . . 10.0(10) ?
    O1 Eu N6 C48 . . . . 154(3) ?
    O3 Eu N6 C48 . . . . -17(3) ?
    O5 Eu N6 C48 . . . . 15(3) ?
    N5 Eu N6 C48 . . . . -132(3) ?
    N4 Eu N6 C48 . . . . 65(3) ?
    O6 Eu N6 C48 . . . . -133(2) ?
    O4 Eu N6 C48 . . . . -65(3) ?
    O2 Eu N6 C48 . . . . 125(3) ?
    C1 C2 O1 Eu . . . . -161.0(3) ?
    C3 C2 O1 Eu . . . . 19.9(6) ?
    O3 Eu O1 C2 . . . . -156.8(3) ?
    O5 Eu O1 C2 . . . . -26.2(4) ?
    N5 Eu O1 C2 . . . . 101.3(4) ?
    N4 Eu O1 C2 . . . . -89.9(4) ?
    N6 Eu O1 C2 . . . . -170.7(4) ?
    O6 Eu O1 C2 . . . . 30.1(4) ?
    O4 Eu O1 C2 . . . . 93.1(4) ?
    O2 Eu O1 C2 . . . . -18.6(4) ?
    C4 C3 O2 C8 . . . . -9.5(8) ?
    C2 C3 O2 C8 . . . . 171.3(4) ?
    C4 C3 O2 Eu . . . . 166.7(5) ?
    C2 C3 O2 Eu . . . . -12.6(5) ?
    O1 Eu O2 C3 . . . . 15.0(3) ?
    O3 Eu O2 C3 . . . . 153.1(3) ?
    O5 Eu O2 C3 . . . . -170.7(3) ?
    N5 Eu O2 C3 . . . . -43.9(3) ?
    N4 Eu O2 C3 . . . . 112.4(3) ?
    N6 Eu O2 C3 . . . . 48.2(4) ?
    O6 Eu O2 C3 . . . . -107.8(3) ?
    O4 Eu O2 C3 . . . . -119.0(3) ?
    O1 Eu O2 C8 . . . . -169.3(5) ?
    O3 Eu O2 C8 . . . . -31.1(5) ?
    O5 Eu O2 C8 . . . . 5.0(4) ?
    N5 Eu O2 C8 . . . . 131.8(4) ?
    N4 Eu O2 C8 . . . . -71.9(4) ?
    N6 Eu O2 C8 . . . . -136.1(4) ?
    O6 Eu O2 C8 . . . . 67.9(4) ?
    O4 Eu O2 C8 . . . . 56.8(4) ?
    C16 C17 O3 Eu . . . . -157.3(3) ?
    C18 C17 O3 Eu . . . . 22.6(6) ?
    O1 Eu O3 C17 . . . . -160.9(3) ?
    O5 Eu O3 C17 . . . . 54.1(3) ?
    N5 Eu O3 C17 . . . . -71.9(4) ?
    N4 Eu O3 C17 . . . . 129.8(3) ?
    N6 Eu O3 C17 . . . . -146.8(4) ?
    O6 Eu O3 C17 . . . . 11.4(4) ?
    O4 Eu O3 C17 . . . . -22.9(3) ?
    O2 Eu O3 C17 . . . . 90.4(3) ?
    C19 C18 O4 C23 . . . . -10.6(8) ?
    C17 C18 O4 C23 . . . . 166.7(5) ?
    C19 C18 O4 Eu . . . . 163.0(4) ?
    C17 C18 O4 Eu . . . . -19.7(5) ?
    O1 Eu O4 C18 . . . . 160.7(3) ?
    O3 Eu O4 C18 . . . . 21.3(3) ?
    O5 Eu O4 C18 . . . . -61.4(3) ?
    N5 Eu O4 C18 . . . . 152.2(4) ?
    N4 Eu O4 C18 . . . . -15.5(4) ?
    N6 Eu O4 C18 . . . . 76.0(3) ?
    O6 Eu O4 C18 . . . . -125.6(3) ?
    O2 Eu O4 C18 . . . . -114.9(3) ?
    O1 Eu O4 C23 . . . . -26.6(5) ?
    O3 Eu O4 C23 . . . . -166.0(5) ?
    O5 Eu O4 C23 . . . . 111.3(5) ?
    N5 Eu O4 C23 . . . . -35.1(5) ?
    N4 Eu O4 C23 . . . . 157.2(5) ?
    N6 Eu O4 C23 . . . . -111.3(5) ?
    O6 Eu O4 C23 . . . . 47.1(5) ?
    O2 Eu O4 C23 . . . . 57.8(5) ?
    C31 C32 O5 Eu . . . . 154.9(4) ?
    C33 C32 O5 Eu . . . . -24.3(6) ?
    O1 Eu O5 C32 . . . . 94.5(4) ?
    O3 Eu O5 C32 . . . . -113.6(3) ?
    N5 Eu O5 C32 . . . . -9.4(4) ?
    N4 Eu O5 C32 . . . . 163.5(4) ?
    N6 Eu O5 C32 . . . . -144.7(3) ?
    O6 Eu O5 C32 . . . . 22.2(3) ?
    O4 Eu O5 C32 . . . . -51.0(3) ?
    O2 Eu O5 C32 . . . . 87.9(3) ?
    C34 C33 O6 C38 . . . . 12.3(8) ?
    C32 C33 O6 C38 . . . . -169.1(5) ?
    C34 C33 O6 Eu . . . . -163.4(5) ?
    C32 C33 O6 Eu . . . . 15.2(5) ?
    O1 Eu O6 C33 . . . . -153.9(3) ?
    O3 Eu O6 C33 . . . . 30.8(3) ?
    O5 Eu O6 C33 . . . . -18.5(3) ?
    N5 Eu O6 C33 . . . . 136.5(3) ?
    N4 Eu O6 C33 . . . . -62.3(3) ?
    N6 Eu O6 C33 . . . . 137.8(4) ?
    O4 Eu O6 C33 . . . . 62.8(3) ?
    O2 Eu O6 C33 . . . . -107.6(3) ?
    O1 Eu O6 C38 . . . . 30.8(4) ?
    O3 Eu O6 C38 . . . . -144.6(4) ?
    O5 Eu O6 C38 . . . . 166.2(4) ?
    N5 Eu O6 C38 . . . . -38.8(4) ?
    N4 Eu O6 C38 . . . . 122.4(4) ?
    N6 Eu O6 C38 . . . . -37.5(6) ?
    O4 Eu O6 C38 . . . . -112.6(4) ?
    O2 Eu O6 C38 . . . . 77.0(4) ?
loop_
    _geom_hbond_atom_site_label_D
    _geom_hbond_atom_site_label_H
    _geom_hbond_atom_site_label_A
    _geom_hbond_site_symmetry_A
    _geom_hbond_distance_DH
    _geom_hbond_distance_HA
    _geom_hbond_distance_DA
    _geom_hbond_angle_DHA
    N1 H1A O1 . 0.86 1.89 2.588(4) 137.6
    N2 H2A O3 . 0.86 1.89 2.580(4) 136.8
    N3 H3A O5 . 0.86 1.84 2.550(4) 138.2
data_global
_journal_date_recd_electronic     2009-10-06
_journal_date_accepted     2009-11-18
_journal_name_full     'Acta Crystallographica, Section E'
_journal_year     2009
_journal_volume     65
_journal_issue     12
_journal_page_first     m1651
_journal_page_last     m1651
_journal_paper_category     QM
_journal_coeditor_code     ZL2242
_publ_contact_author_name     'Guo-Liang Zhao'
_publ_contact_author_address
;
 Zhejiang Key Laboratory for Reactive Chemistry on Solid Surfaces,
  Institute of Physical Chemistry,
  Zhejiang Normal University,
  Jinhua, Zhejiang 321004,
  People's Republic of China
College of Chemistry and Life Science,
  Zhejiang Normal University,
  Jinhua 321004, Zhejiang,
   People's Republic of China
;
_publ_contact_author_email     'sky53@zjnu.cn'
_publ_contact_author_fax     '86-579-82282595'
_publ_contact_author_phone     '86-579-82283925'
_publ_section_title
;\
Tris{2-methoxy-6-[(4-methylphenyl)iminiomethyl]phenolate-\k^2^<i>O</i>,\
<i>O</i>'}tris(thiocyanato-\k<i>N</i>)europium(III)
;
loop_
    _publ_author_name
    _publ_author_address
    'Jian-Feng Liu'
;
Zhejiang Key Laboratory for Reactive Chemistry on Solid Surfaces,
Institute of Physical Chemistry,
Zhejiang Normal University,
Jinhua, Zhejiang 321004,
People's Republic of China
and
College of Chemistry and Life Science,
Zhejiang Normal University,
Jinhua 321004, Zhejiang,
People's Republic of China
;
    'Jia-Lu Liu'
;
Zhejiang Key Laboratory for Reactive Chemistry on Solid Surfaces,
Institute of Physical Chemistry,
Zhejiang Normal University,
Jinhua, Zhejiang 321004,
People's Republic of China
and
College of Chemistry and Life Science,
Zhejiang Normal University,
Jinhua 321004, Zhejiang,
People's Republic of China
;
    'Guo-Liang Zhao'
;
Zhejiang Key Laboratory for Reactive Chemistry on Solid Surfaces,
Institute of Physical Chemistry,
Zhejiang Normal University,
Jinhua, Zhejiang 321004,
People's Republic of China
and
College of Chemistry and Life Science,
Zhejiang Normal University,
Jinhua 321004, Zhejiang,
People's Republic of China
;
