# Supplementary material for: Tris{2-meth­oxy-6-[(4-methyl­phen­yl)iminiometh­yl]phenolate-κ2 O,O′}tris­(thio­cyanato-κN)europium(III)
Source: Acta Crystallogr Sect E Struct Rep Online. 2009 Nov 21;65(Pt 12):m1651. doi: 10.1107/S1600536809049125 (PMC2972108; doi:10.1107/S1600536809049125)
Supplement: Supplementary file 2 [file e-65-m1651-Isup2.hkl]

# 
# h,k,l, Fc-squared, Fo-squared, sigma(Fo-squared) and status flag 
# 
data_I
_shelx_title ' J in P2(1)/c' 
_shelx_refln_list_code          4 
_shelx_F_calc_maximum      542.73 
_exptl_crystal_F_000      2136.00 
_reflns_d_resolution_high  0.8409 
 
loop_ 
 _symmetry_equiv_pos_as_xyz 
 'x, y, z' 
 '-x, y+1/2, -z+1/2' 
 '-x, -y, -z' 
 'x, -y-1/2, z-1/2' 
 
_cell_length_a    16.6445 
_cell_length_b    14.2411 
_cell_length_c    22.1678 
_cell_angle_alpha  90.000 
_cell_angle_beta  105.912 
_cell_angle_gamma  90.000 
 
_shelx_F_squared_multiplier     1.000 
 
loop_ 
 _refln_index_h 
 _refln_index_k 
 _refln_index_l 
 _refln_F_squared_calc 
 _refln_F_squared_meas 
 _refln_F_squared_sigma 
 _refln_observed_status 
   2   0   0     1185.04     1379.03     66.70 o 
   3   0   0      737.56      593.67     50.20 o 
   4   0   0    56089.96    57880.14    967.31 o 
   5   0   0     3137.90     1768.05     60.42 o 
   6   0   0     7616.29     7700.65    146.90 o 
   7   0   0    50976.71    47577.48    714.01 o 
   8   0   0       83.94       12.26     19.98 o 
   9   0   0     8476.20     7126.56    156.18 o 
  10   0   0     5765.02     5445.02    135.34 o 
  11   0   0     9251.43     9151.52    199.17 o 
  12   0   0    13092.80    13304.85    267.07 o 
  13   0   0       32.78        0.00     36.27 o 
  14   0   0     2571.56     2840.60    138.99 o 
  15   0   0      434.94      618.17     79.79 o 
  16   0   0     4085.17     3680.52    173.56 o 
  17   0   0     1027.39      978.52    101.11 o 
  18   0   0      159.46      101.13     82.08 o 
  19   0   0     1446.68     1571.76    116.87 o 
   2   1   0    19562.49    20186.82    346.00 o 
   3   1   0    27026.56    27731.29    411.33 o 
   4   1   0     9674.99     7189.42    114.54 o 
   5   1   0      385.46      238.98     17.55 o 
   6   1   0    16914.60    15570.97    211.57 o 
   7   1   0      441.49      318.24     39.55 o 
   8   1   0    25282.27    23307.76    288.64 o 
   9   1   0    11920.72    11488.71    155.90 o 
  10   1   0     6296.05     5807.64    100.24 o 
  11   1   0    14128.98    13509.46    186.26 o 
  12   1   0       94.11       63.97     23.76 o 
  13   1   0    14558.26    14470.27    239.64 o 
  14   1   0       18.31       25.48     29.69 o 
  15   1   0     7700.81     7721.34    167.62 o 
  16   1   0      533.38      627.13     58.06 o 
  17   1   0     1994.76     2105.99     99.51 o 
  18   1   0     1546.44     1700.80    104.72 o 
  19   1   0       23.58        0.00     37.98 o 
   0   2   0    59629.60    53294.40   1528.23 o 
   1   2   0    10494.75    10794.06    240.92 o 
   2   2   0    20819.63    20333.63    353.83 o 
   3   2   0    10618.07     9245.28    155.25 o 
   4   2   0    16929.01    17582.11    246.88 o 
   5   2   0     3910.63     2767.16     52.60 o 
   6   2   0     3498.77     3926.45     77.64 o 
   7   2   0    28302.98    28429.38    338.54 o 
   8   2   0     6158.40     6488.91    106.98 o 
   9   2   0     3919.13     2860.77     67.33 o 
  10   2   0     8888.01     8694.87    140.93 o 
  11   2   0     1864.62     1538.02     65.07 o 
  12   2   0     6252.73     5911.08    120.15 o 
  13   2   0       60.00        0.00     26.27 o 
  14   2   0     7713.96     7676.45    161.49 o 
  15   2   0     1818.85     1960.59     89.75 o 
  16   2   0     1970.22     2084.62     95.13 o 
  17   2   0      969.83      964.23     71.35 o 
  18   2   0      355.25      230.28     61.89 o 
   1   3   0    35254.79    38574.38    799.23 o 
   2   3   0      254.94      187.43     22.17 o 
   3   3   0    10649.13     9690.98    190.96 o 
   4   3   0     7261.92     6870.23    106.27 o 
   5   3   0    24170.89    24720.08    290.99 o 
   6   3   0    53217.88    53921.94    604.24 o 
   7   3   0     2181.21     2445.74     56.28 o 
   8   3   0      741.65      328.82     26.59 o 
   9   3   0     2655.56     2473.61     67.34 o 
  10   3   0     2397.76     2170.65     64.38 o 
  11   3   0     6834.73     6636.90    134.28 o 
  12   3   0       17.02        0.00     22.48 o 
  13   3   0     1642.58     1633.04     75.76 o 
  14   3   0      166.30       91.70     36.27 o 
  15   3   0     4878.53     4751.66    127.68 o 
  16   3   0     2299.20     2375.52    135.29 o 
  17   3   0      147.73      176.41     44.59 o 
  18   3   0     1618.59     1745.27     88.67 o 
   0   4   0    45177.27    58559.84   1703.07 o 
   1   4   0    17617.20    21642.59    475.52 o 
   2   4   0    83471.82    91733.83   1517.05 o 
   3   4   0     4339.70     3795.19     70.39 o 
   4   4   0     5081.60     5088.60     88.64 o 
   5   4   0    58905.86    62947.64    697.22 o 
   6   4   0     3861.05     4738.12     81.86 o 
   7   4   0     7270.66     7179.58    113.28 o 
   8   4   0     1965.62     2190.98     57.49 o 
   9   4   0     5912.51     5886.87    106.73 o 
  10   4   0     5860.93     5284.37    114.01 o 
  11   4   0      456.04      455.43     42.00 o 
  12   4   0     6087.22     5867.52    143.18 o 
  13   4   0       17.36        0.00     25.84 o 
  14   4   0     8048.51     8072.88    210.31 o 
  15   4   0       66.39        0.00     30.86 o 
  16   4   0     1257.53     1368.63    107.84 o 
  17   4   0     1899.20     2033.26     99.97 o 
  18   4   0      416.64      360.64     57.65 o 
   1   5   0    11746.28     9907.54    178.25 o 
   2   5   0     5775.46     5172.41    110.97 o 
   3   5   0    21263.42    23204.98    328.32 o 
   4   5   0    15960.52    17980.82    243.70 o 
   5   5   0    11090.61    12247.34    180.98 o 
   6   5   0    11015.79    10556.13    164.95 o 
   7   5   0      504.24      500.28     36.15 o 
   8   5   0    16697.47    17751.84    258.70 o 
   9   5   0     2206.97     2396.58     75.63 o 
  10   5   0     2504.88     2433.44     79.87 o 
  11   5   0     2503.38     2335.65     90.18 o 
  12   5   0     1111.23     1037.31     83.26 o 
  13   5   0     3039.90     3010.01    111.79 o 
  14   5   0       39.28       61.06     37.47 o 
  15   5   0      961.24      965.17     75.72 o 
  16   5   0     1270.92     1315.10     81.72 o 
  17   5   0      478.14      395.28     54.22 o 
  18   5   0      970.86      923.00     76.81 o 
   0   6   0     4040.93     3454.84    126.73 o 
   1   6   0      626.53      810.14     46.54 o 
   2   6   0     5448.55     5808.25    126.91 o 
   3   6   0     2048.89     2147.15     71.01 o 
   4   6   0    11482.92    13195.25    211.47 o 
   5   6   0    14470.94    14234.05    208.60 o 
   6   6   0     1386.55     1654.30     57.73 o 
   7   6   0     2073.27     1552.43     58.77 o 
   8   6   0      263.83      275.87     31.55 o 
   9   6   0     5020.01     4930.70    125.91 o 
  10   6   0     1800.43     1717.70     77.91 o 
  11   6   0      265.76      190.14     37.38 o 
  12   6   0     2351.29     2145.34     93.83 o 
  13   6   0       55.54        5.66     33.48 o 
  14   6   0      506.86      643.28     70.33 o 
  15   6   0      256.96      308.16     52.88 o 
  16   6   0      476.44      599.71     68.45 o 
  17   6   0     1480.04     1453.57     90.75 o 
   1   7   0      924.45      810.96     53.23 o 
   2   7   0       31.93        0.00     19.38 o 
   3   7   0     1627.74     2043.94     73.84 o 
   4   7   0     3369.21     3303.97     96.28 o 
   5   7   0       73.48      142.35     29.45 o 
   6   7   0       18.09       87.20     25.02 o 
   7   7   0     2789.24     2892.25     86.50 o 
   8   7   0     4820.01     4606.47    174.70 o 
   9   7   0     1299.44     1299.21    101.30 o 
  10   7   0     1993.18     1974.95     86.76 o 
  11   7   0     1966.49     1876.59     98.02 o 
  12   7   0       26.11       11.78     33.25 o 
  13   7   0     1026.28     1318.09     95.09 o 
  14   7   0       46.43       67.38     41.57 o 
  15   7   0      528.00      569.62     72.41 o 
  16   7   0      621.86      442.97     62.08 o 
  17   7   0      140.40      120.56     50.68 o 
   0   8   0     2239.10     2090.89    110.73 o 
   1   8   0      963.19      965.34     50.08 o 
   2   8   0      270.11      218.95     32.25 o 
   3   8   0     3593.57     4126.57    140.16 o 
   4   8   0     1742.46     1776.74     78.04 o 
   5   8   0      272.07      410.64     44.35 o 
   6   8   0      669.55      654.70     77.11 o 
   7   8   0     3412.93     3320.30     99.86 o 
   8   8   0      178.06      163.86     34.65 o 
   9   8   0        3.24        0.44     28.58 o 
  10   8   0      582.24      423.84     49.54 o 
  11   8   0      768.79      661.95     59.43 o 
  12   8   0      706.25      633.17     65.00 o 
  13   8   0       14.91       25.43     38.56 o 
  14   8   0        3.09        0.00     37.18 o 
  15   8   0      141.62      110.44     47.93 o 
  16   8   0       27.57        0.00     45.75 o 
   1   9   0      388.21      313.32     40.96 o 
   2   9   0      942.73     1020.73     57.24 o 
   3   9   0      154.02      147.01     30.52 o 
   4   9   0     1188.13     1115.30     71.25 o 
   5   9   0      217.74      248.01     50.46 o 
   6   9   0      218.40      256.13     42.11 o 
   7   9   0        1.53        1.44     32.14 o 
   8   9   0     1289.17     1340.18    104.83 o 
   9   9   0      759.12      730.08    114.33 o 
  10   9   0      571.63      603.94     58.77 o 
  11   9   0      688.01      742.99     68.72 o 
  12   9   0     1083.03     1041.10     76.93 o 
  13   9   0      167.73      101.91     41.79 o 
  14   9   0       24.25       89.50     45.51 o 
  15   9   0       57.30       68.47     45.20 o 
  16   9   0       45.28       19.56     45.86 o 
   0  10   0      880.12     1101.07     99.67 o 
   1  10   0      396.57      372.33     63.54 o 
   2  10   0     1073.65     1233.86     74.09 o 
   3  10   0       39.73       77.44     32.91 o 
   4  10   0      792.16      758.03     53.78 o 
   5  10   0      111.39      116.53     37.15 o 
   6  10   0      848.31      742.48    100.27 o 
   7  10   0       10.60       52.15     35.82 o 
   8  10   0      701.76      751.28     67.90 o 
   9  10   0      108.98      189.50     45.59 o 
  10  10   0       17.87        0.00     40.03 o 
  11  10   0        3.76       58.44     39.50 o 
  12  10   0      179.96      231.83     51.50 o 
  13  10   0        0.51        0.00     43.16 o 
  14  10   0       13.09       10.23     40.70 o 
  15  10   0        4.30        0.00     42.22 o 
   1  11   0      553.16      483.56     57.72 o 
   2  11   0       71.34       60.96     36.49 o 
   3  11   0     1255.95     1111.35     76.64 o 
   4  11   0        1.36       48.58     37.03 o 
   5  11   0      547.24      487.37     58.55 o 
   6  11   0      551.93      502.89     70.05 o 
   7  11   0      678.67      610.05     58.37 o 
   8  11   0       11.29        0.00     33.13 o 
   9  11   0       29.00       32.28     36.82 o 
  10  11   0       59.06       21.54     40.32 o 
  11  11   0       10.68       45.75     42.30 o 
  12  11   0        1.71       40.92     43.97 o 
  13  11   0      179.84      151.37     48.42 o 
  14  11   0       12.70        0.00     42.02 o 
   0  12   0      763.15      848.48    102.86 o 
   1  12   0      117.37      113.75     47.18 o 
   2  12   0      307.09      246.31     50.00 o 
   3  12   0     1970.55     2051.96    103.86 o 
   4  12   0       54.86       81.31     41.81 o 
   5  12   0       44.66        0.00     38.17 o 
   6  12   0      224.67      289.82     51.28 o 
   7  12   0     1381.46     1177.65     93.74 o 
   8  12   0        8.15       67.15     47.07 o 
   9  12   0       68.08      115.74     44.31 o 
  10  12   0        1.50        0.33     40.66 o 
  11  12   0       18.74       24.54     44.82 o 
  12  12   0      425.11      472.05     64.80 o 
  13  12   0       26.69        0.00     46.55 o 
   1  13   0     1834.80     1662.52     99.03 o 
   2  13   0      810.34      894.73    121.16 o 
   3  13   0      445.31      464.31     70.08 o 
   4  13   0      355.34      364.96     57.88 o 
   5  13   0      668.30      680.03     85.59 o 
   6  13   0      671.06      870.64     81.42 o 
   7  13   0      218.49      117.80     49.17 o 
   8  13   0      565.18      804.66    156.99 o 
   9  13   0      169.03      161.77     57.12 o 
  10  13   0      185.69      222.60     61.58 o 
  11  13   0      200.98      237.85     63.48 o 
  12  13   0       10.62       21.01     48.60 o 
   0  14   0     1514.56     1805.25    151.06 o 
   1  14   0      968.33      878.93     80.93 o 
   2  14   0      597.53      595.23     71.47 o 
   3  14   0      164.97      184.93     55.33 o 
   4  14   0      576.18      391.50     64.38 o 
   5  14   0     1011.74     1079.88     92.01 o 
   6  14   0       94.23      103.03     53.86 o 
   7  14   0      926.65     1051.43     93.56 o 
   8  14   0      279.86      214.16     63.08 o 
   9  14   0      303.12      386.23     71.02 o 
  10  14   0      336.35      461.57     89.09 o 
   1  15   0     1436.66     1638.16    108.76 o 
   2  15   0      468.61      376.16     75.31 o 
   3  15   0     1237.37     1295.11    100.37 o 
   4  15   0      463.58      416.90     69.71 o 
   5  15   0      164.94      137.79     65.58 o 
   6  15   0      822.94      800.67    100.17 o 
   7  15   0        1.05        0.00     57.40 o 
   8  15   0      380.38      418.87     86.51 o 
   0  16   0      917.73      683.55    175.19 o 
   1  16   0       28.88        0.00     61.98 o 
   2  16   0     1294.21     1491.37    178.17 o 
   3  16   0      300.71      271.48    100.60 o 
   4  16   0      391.57      543.04     88.98 o 
   5  16   0      309.87      428.45     86.13 o 
   6  16   0        7.65        0.00     61.01 o 
 -19   1   1        3.26        0.00     37.23 o 
 -18   1   1       11.47        0.00     34.15 o 
 -17   1   1       11.82        0.00     35.27 o 
 -16   1   1      388.97      295.32     47.08 o 
 -15   1   1      407.98      293.30     42.76 o 
 -14   1   1      350.87      387.52     38.58 o 
 -13   1   1      417.19      460.07     37.45 o 
 -12   1   1       11.94       36.92     20.95 o 
 -11   1   1      614.87      509.72     39.51 o 
 -10   1   1      473.97      507.95     32.55 o 
  -9   1   1      857.42      726.20     35.21 o 
  -8   1   1     5835.83     5483.48     87.99 o 
  -7   1   1      545.20      723.36     29.89 o 
  -6   1   1    12839.96    13703.58    174.53 o 
  -5   1   1    13704.54    16497.99    236.81 o 
  -4   1   1    30522.37    35821.86    473.01 o 
  -3   1   1     5789.99     7662.08    129.26 o 
  -2   1   1    12352.39    11863.26    258.42 o 
  -1   1   1     7672.03     7744.39    241.54 o 
   1   1   1      638.80      398.12     31.95 o 
   2   1   1     2633.37     2061.32     52.13 o 
   3   1   1     5688.60     6098.85    127.21 o 
   4   1   1    10280.60    11333.00    190.32 o 
   5   1   1      458.71      341.58     21.12 o 
   6   1   1      543.50      742.62     33.42 o 
   7   1   1    15326.77    17530.85    223.57 o 
   8   1   1     1904.24     2602.16     61.23 o 
   9   1   1      327.01      466.19     36.12 o 
  10   1   1      980.42     1009.68     52.03 o 
  11   1   1        0.11        0.00     20.98 o 
  12   1   1      286.38      247.69     35.05 o 
  13   1   1       47.99       60.40     30.51 o 
  14   1   1        4.00        0.00     28.30 o 
  15   1   1      179.19      130.86     38.50 o 
  16   1   1       20.41        0.00     40.06 o 
  17   1   1       33.16       16.35     34.68 o 
  18   1   1       86.46       68.09     37.61 o 
 -19   2   1      449.37      408.35     60.36 o 
 -18   2   1      179.75      124.55     42.96 o 
 -17   2   1      827.06      790.09     81.83 o 
 -16   2   1      142.00      180.25     41.77 o 
 -15   2   1     2282.43     1986.01     88.29 o 
 -14   2   1       18.39        0.00     25.04 o 
 -13   2   1     1779.99     1585.83     61.68 o 
 -12   2   1      718.43      688.61     41.77 o 
 -11   2   1      458.30      435.25     32.51 o 
 -10   2   1       24.08        0.00     15.38 o 
  -9   2   1     1119.63     1317.14     48.13 o 
  -8   2   1    14626.91    15818.86    208.15 o 
  -7   2   1    14250.55    17245.83    218.34 o 
  -6   2   1     1165.40     1046.03     34.37 o 
  -5   2   1     1973.74     2638.51     55.71 o 
  -4   2   1     2170.97     1997.74     58.76 o 
  -3   2   1    12189.13    18470.97    284.48 o 
  -2   2   1      516.26      347.92     40.37 o 
  -1   2   1      357.70      156.01     17.53 o 
   0   2   1     3259.93     2798.59     90.23 o 
   1   2   1      181.89      169.92     29.49 o 
   2   2   1     5490.33     5808.28    119.15 o 
   3   2   1     1148.59     1476.41     96.93 o 
   4   2   1    22447.30    26995.06    413.16 o 
   5   2   1     2235.55     2610.69     56.74 o 
   6   2   1     5128.20     5283.94     94.47 o 
   7   2   1     4183.46     3867.22     80.80 o 
   8   2   1     5847.97     7609.13    131.95 o 
   9   2   1     1399.45     1209.11     58.14 o 
  10   2   1      563.08      518.78     46.81 o 
  11   2   1     5018.95     4833.87    120.98 o 
  12   2   1        3.54       39.03     24.87 o 
  13   2   1       31.23        0.00     24.71 o 
  14   2   1     1893.25     2002.31     87.17 o 
  15   2   1       95.73       65.65     35.00 o 
  16   2   1      107.96       97.60     36.87 o 
  17   2   1      355.18      295.34     46.73 o 
  18   2   1      537.07      507.44     63.11 o 
 -18   3   1      209.28      160.33     45.48 o 
 -17   3   1       17.75        0.00     37.86 o 
 -16   3   1      441.07      553.85     68.90 o 
 -15   3   1      204.86      209.65     40.65 o 
 -14   3   1     2104.87     2076.19     80.44 o 
 -13   3   1     1039.81     1023.61     52.64 o 
 -12   3   1     1000.95      993.54     78.16 o 
 -11   3   1     1116.38     1152.92     58.34 o 
 -10   3   1       70.92       35.07     19.03 o 
  -9   3   1     1306.51      987.90     43.64 o 
  -8   3   1     5158.77     5728.72     98.26 o 
  -7   3   1     2053.70     1698.41     46.24 o 
  -6   3   1     5243.71     6035.59     94.07 o 
  -5   3   1    10472.43    10617.34    140.16 o 
  -4   3   1     5444.77     4370.15     83.44 o 
  -3   3   1     3919.79     5390.85    255.51 o 
  -2   3   1     6543.64     9670.49    226.83 o 
  -1   3   1    19543.16    12666.82    398.12 o 
   0   3   1     1865.28     1726.24     95.14 o 
   1   3   1    12301.67    13107.78    424.80 o 
   2   3   1       22.01        5.11     23.17 o 
   3   3   1    39254.46    41762.94    713.53 o 
   4   3   1       36.55       27.69     13.51 o 
   5   3   1     1775.84     1479.54     49.27 o 
   6   3   1     3174.40     3608.68     75.39 o 
   7   3   1    20938.73    24648.03    327.76 o 
   8   3   1      732.45      492.24     38.41 o 
   9   3   1      526.01      549.05     50.26 o 
  10   3   1     3213.77     3020.16    116.19 o 
  11   3   1     3023.67     3011.44     95.01 o 
  12   3   1       94.98      119.34     34.36 o 
  13   3   1      468.93      343.17     45.42 o 
  14   3   1     2050.21     2191.38     90.71 o 
  15   3   1     2101.52     2064.70     84.49 o 
  16   3   1      115.60       43.51     35.13 o 
  17   3   1      507.21      587.90     56.08 o 
  18   3   1      103.27       85.02     39.02 o 
 -18   4   1      145.55      141.03     45.19 o 
 -17   4   1      533.45      607.40     61.69 o 
 -16   4   1        0.02        0.00     31.66 o 
 -15   4   1      908.77      988.51     67.25 o 
 -14   4   1      277.15      269.97     39.38 o 
 -13   4   1      225.77      216.10     37.59 o 
 -12   4   1     1629.01     1648.27     64.82 o 
 -11   4   1       67.97       51.14     22.36 o 
 -10   4   1     6178.35     5600.26    106.03 o 
  -9   4   1       87.35       14.64     17.22 o 
  -8   4   1     4450.88     4035.90     79.53 o 
  -7   4   1    10184.12    11363.30    170.72 o 
  -6   4   1      166.72      300.40     22.63 o 
  -5   4   1     5440.09     5661.09     94.27 o 
  -4   4   1     1361.45     1614.62     43.47 o 
  -3   4   1     6447.23     6557.72    220.89 o 
  -2   4   1     3175.28     3972.33    116.41 o 
   1   4   1    91744.68   100122.25   8374.75 o 
   2   4   1     1272.82     2209.81     92.63 o 
   3   4   1     1130.30     1600.58     46.99 o 
   4   4   1    13476.63    11549.61    182.45 o 
   5   4   1     3513.37     3828.54     85.02 o 
   6   4   1    20578.70    20812.29    389.11 o 
   7   4   1     4395.48     4146.72     96.85 o 
   8   4   1     4251.03     4433.16    105.08 o 
   9   4   1     1414.08     1271.04     74.03 o 
  10   4   1       40.94        4.94     22.70 o 
  11   4   1     1543.48     1452.91     73.83 o 
  12   4   1      596.98      593.58     53.86 o 
  13   4   1      718.50      807.41     63.33 o 
  14   4   1     2583.48     2452.19     93.73 o 
  15   4   1      306.76      317.83     42.78 o 
  16   4   1     1575.08     1610.65     89.18 o 
  17   4   1        0.34       35.35     35.81 o 
  18   4   1      732.29      606.72     61.55 o 
 -18   5   1     1114.65     1129.19     81.75 o 
 -17   5   1        1.51        0.00     37.09 o 
 -16   5   1     1873.42     2269.70    107.42 o 
 -15   5   1      355.44      348.67     50.82 o 
 -14   5   1     1868.33     2249.05    102.22 o 
 -13   5   1     4023.20     4101.80    111.14 o 
 -12   5   1     2858.81     3253.05     96.92 o 
 -11   5   1     5099.63     4804.46    101.43 o 
 -10   5   1      576.67      664.27     40.33 o 
  -9   5   1    13382.78    12659.99    210.70 o 
  -8   5   1      266.19      308.85     27.94 o 
  -7   5   1    10830.27    10503.09    162.47 o 
  -6   5   1     2024.33     2137.04     51.08 o 
  -5   5   1       15.30        9.21     15.24 o 
  -4   5   1     1160.72     1275.49     43.33 o 
  -3   5   1     2225.44     2746.87     65.73 o 
  -2   5   1    19164.36    20012.36    318.37 o 
  -1   5   1     2795.59     2721.61     84.82 o 
   0   5   1    10277.97    10554.55    216.85 o 
   1   5   1    24692.54    26175.37    361.21 o 
   2   5   1      134.68      316.72     39.06 o 
   3   5   1     8142.97     7389.68    146.40 o 
   4   5   1     4011.85     4863.84    100.18 o 
   5   5   1    19611.65    18518.45    279.83 o 
   6   5   1     2182.95     1901.22     50.20 o 
   7   5   1    12698.11    12780.63    192.04 o 
   8   5   1    12841.21    13819.79    234.53 o 
   9   5   1     2146.92     1826.33    108.34 o 
  10   5   1     5076.14     4879.53    135.33 o 
  11   5   1      277.18      178.81     37.21 o 
  12   5   1     5401.84     5493.33    149.29 o 
  13   5   1      651.26      597.47     77.90 o 
  14   5   1     2126.11     2117.22    101.49 o 
  15   5   1     1504.73     1643.65     96.60 o 
  16   5   1      582.65      672.46     77.82 o 
  17   5   1      857.76      772.42     64.09 o 
 -17   6   1     1058.99     1064.80    116.05 o 
 -16   6   1       70.42        7.43     37.29 o 
 -15   6   1     1382.51     1353.77     87.51 o 
 -14   6   1     1365.44     1283.36     82.77 o 
 -13   6   1      949.90      939.32     71.28 o 
 -12   6   1     1740.59     1890.44     92.65 o 
 -11   6   1      446.23      441.01     43.34 o 
 -10   6   1    16005.08    15698.39    250.35 o 
  -9   6   1       34.80       41.88     24.81 o 
  -8   6   1     9341.13     9307.72    160.37 o 
  -7   6   1     4749.34     4603.29     85.85 o 
  -6   6   1     5604.99     5106.75    141.02 o 
  -5   6   1     5851.22     5144.44     98.91 o 
  -4   6   1      449.04      619.49     38.24 o 
  -3   6   1    31850.43    33515.03    463.01 o 
  -2   6   1      127.68       58.33     20.08 o 
  -1   6   1    15198.60    15652.63    238.34 o 
   0   6   1    13093.58    13388.25    234.69 o 
   1   6   1    37607.68    42498.43    571.30 o 
   2   6   1    53500.77    58604.10    775.00 o 
   3   6   1        9.36       52.50     21.97 o 
   4   6   1    11594.56    10474.79    200.42 o 
   5   6   1      297.95      401.03     37.58 o 
   6   6   1    13650.66    13564.54    199.78 o 
   7   6   1      165.29       81.76     21.29 o 
   8   6   1     4708.67     4456.97    176.03 o 
   9   6   1     6353.28     6336.66    143.13 o 
  10   6   1        6.61       28.75     26.92 o 
  11   6   1     1650.70     1721.53     89.68 o 
  12   6   1      199.52      221.46     42.20 o 
  13   6   1     3642.57     3903.39    125.35 o 
  14   6   1     2065.55     2175.38    126.01 o 
  15   6   1      459.09      539.59     63.07 o 
  16   6   1     1510.87     1607.96     92.91 o 
  17   6   1       12.66        5.31     38.23 o 
 -17   7   1      344.62      367.38     57.25 o 
 -16   7   1     2078.49     2251.25    124.08 o 
 -15   7   1      196.49      175.56     46.83 o 
 -14   7   1     2148.74     2267.32    112.25 o 
 -13   7   1     2167.08     2030.23    109.21 o 
 -12   7   1      944.09      927.05     75.40 o 
 -11   7   1     4638.52     4593.30    125.58 o 
 -10   7   1      880.42      827.75     60.20 o 
  -9   7   1     9280.00     9225.03    167.19 o 
  -8   7   1       84.46        4.07     23.01 o 
  -7   7   1     8928.34     8428.71    150.10 o 
  -6   7   1     7695.40     7971.82    172.43 o 
  -5   7   1     3345.56     3717.70     92.32 o 
  -4   7   1     6938.98     7352.76    140.02 o 
  -3   7   1      785.24      748.05     46.74 o 
  -2   7   1    14812.13    15892.58    244.93 o 
  -1   7   1     9383.47     9721.50    189.85 o 
   0   7   1    20409.74    21919.90    318.38 o 
   1   7   1    40956.15    44731.68    605.83 o 
   2   7   1     2730.11     2244.61     64.97 o 
   3   7   1     4149.63     3695.55    129.61 o 
   4   7   1      112.90      183.21     31.40 o 
   5   7   1    16652.14    15562.49    283.95 o 
   6   7   1     2817.69     2666.56     81.00 o 
   7   7   1     5169.53     4903.30    124.75 o 
   8   7   1     5271.00     5163.79    134.80 o 
   9   7   1       32.34       36.05     26.19 o 
  10   7   1     5794.95     5771.22    143.06 o 
  11   7   1        4.51       17.67     29.40 o 
  12   7   1     6349.64     6608.27    165.00 o 
  13   7   1     1644.91     1550.96     89.58 o 
  14   7   1     1545.23     1513.26     92.35 o 
  15   7   1     2005.08     2224.71    107.08 o 
  16   7   1      156.62      116.59     46.17 o 
  17   7   1     1870.69     1801.99    102.71 o 
 -16   8   1        0.17        6.38     49.36 o 
 -15   8   1     2177.01     2420.69    117.33 o 
 -14   8   1     2228.87     2085.70    106.36 o 
 -13   8   1     3928.66     3883.37    128.26 o 
 -12   8   1     3818.68     3734.48    121.64 o 
 -11   8   1      845.16      890.47     73.21 o 
 -10   8   1     2901.18     3133.88    105.12 o 
  -9   8   1      443.40      377.93     43.60 o 
  -8   8   1     8692.54     8905.87    163.34 o 
  -7   8   1     1577.67     1823.82    102.90 o 
  -6   8   1     7335.99     7063.01    162.02 o 
  -5   8   1    11922.19    12786.26    219.60 o 
  -4   8   1     2558.97     2305.93    109.45 o 
  -3   8   1    10100.01     9745.44    204.52 o 
  -2   8   1      471.99      552.58     61.92 o 
  -1   8   1    10175.07    10816.24    212.70 o 
   0   8   1     2944.38     3016.67     77.13 o 
   1   8   1      332.66      195.21     27.79 o 
   2   8   1    42496.56    44406.50    611.03 o 
   3   8   1       75.55       34.27     23.32 o 
   4   8   1    16285.12    16065.62    260.29 o 
   5   8   1     1853.70     1888.91     82.34 o 
   6   8   1     8001.53     7758.90    178.76 o 
   7   8   1     2218.01     2156.48     83.59 o 
   8   8   1     3141.78     3034.25    136.21 o 
   9   8   1    12989.14    12663.00    238.15 o 
  10   8   1       75.66      123.03     39.45 o 
  11   8   1     4470.18     4366.71    128.53 o 
  12   8   1       25.58       34.74     35.82 o 
  13   8   1     4493.91     4686.23    143.02 o 
  14   8   1      331.71      431.58     54.35 o 
  15   8   1     1087.62     1037.75     76.74 o 
  16   8   1     1374.21     1583.93     94.97 o 
 -16   9   1      761.19      791.71     80.88 o 
 -15   9   1      252.42      156.99     51.39 o 
 -14   9   1     1745.93     1716.42    100.57 o 
 -13   9   1     2340.99     2361.74    145.56 o 
 -12   9   1      298.49      271.66     48.16 o 
 -11   9   1     3579.16     4007.27    124.22 o 
 -10   9   1        1.35        0.00     31.86 o 
  -9   9   1     5700.89     5884.00    146.39 o 
  -8   9   1     1046.27     1097.49     76.12 o 
  -7   9   1     7030.97     7379.51    179.76 o 
  -6   9   1     5909.82     6098.26    157.74 o 
  -5   9   1     2661.89     2673.66    127.44 o 
  -4   9   1    24284.41    25130.33    430.48 o 
  -3   9   1       19.41       31.78     29.46 o 
  -2   9   1    13316.18    13299.20    257.81 o 
  -1   9   1     2486.49     2461.51    131.45 o 
   0   9   1     6427.94     6167.30    150.52 o 
   1   9   1     6331.08     5747.05    145.21 o 
   2   9   1     3047.00     3102.88     86.50 o 
   3   9   1    16873.76    16940.64    273.98 o 
   4   9   1     1281.89     1375.39     64.58 o 
   5   9   1     5097.67     5486.51    127.22 o 
   6   9   1      148.95      102.10     31.10 o 
   7   9   1     6678.16     7080.04    156.96 o 
   8   9   1    10686.76    10220.85    229.76 o 
   9   9   1       16.22       12.83     32.82 o 
  10   9   1     3124.35     3171.44    114.34 o 
  11   9   1      100.12      113.27     37.59 o 
  12   9   1     1497.81     1296.55    112.05 o 
  13   9   1      340.80      317.58     49.27 o 
  14   9   1      953.86      867.91     71.38 o 
  15   9   1     1064.26      956.34     76.46 o 
 -15  10   1     1289.74     1541.09    103.52 o 
 -14  10   1      752.35      584.39     96.57 o 
 -13  10   1     1383.63     1491.40     95.85 o 
 -12  10   1     2343.90     2422.92    116.56 o 
 -11  10   1     1199.76     1274.42     83.47 o 
 -10  10   1     3036.71     3121.89    130.28 o 
  -9  10   1       38.00       76.34     48.60 o 
  -8  10   1     4561.03     4594.68    143.23 o 
  -7  10   1      487.82      518.57     57.60 o 
  -6  10   1     2208.30     2269.89    102.48 o 
  -5  10   1    11699.04    11678.89    246.83 o 
  -4  10   1      629.14      477.54     53.74 o 
  -3  10   1     4965.98     5012.56    139.99 o 
  -2  10   1      735.35      706.50     83.90 o 
  -1  10   1     6046.60     5894.02    212.58 o 
   0  10   1     3045.17     2967.15    128.04 o 
   1  10   1     1009.28      885.47     65.18 o 
   2  10   1     5274.24     5234.15    141.63 o 
   3  10   1      459.96      401.50     64.70 o 
   4  10   1     7306.06     7358.64    155.73 o 
   5  10   1      145.20      125.60     33.48 o 
   6  10   1     7271.40     7420.57    163.08 o 
   7  10   1     6412.24     6556.39    154.17 o 
   8  10   1     1007.34      809.02     61.89 o 
   9  10   1     5411.32     5419.12    178.95 o 
  10  10   1        3.07        0.00     32.52 o 
  11  10   1     4612.69     4791.29    158.03 o 
  12  10   1      433.29      416.69     52.01 o 
  13  10   1     1098.34     1114.89     78.42 o 
  14  10   1      817.87      927.49    101.44 o 
  15  10   1      299.31      165.79     52.61 o 
 -14  11   1     1438.87     1656.22    105.96 o 
 -13  11   1     1092.02     1174.88    136.97 o 
 -12  11   1      766.32      843.08     86.63 o 
 -11  11   1     3157.54     3630.30    149.11 o 
 -10  11   1      243.19      147.68     49.44 o 
  -9  11   1     4980.18     4912.79    158.14 o 
  -8  11   1       90.46      141.98     46.18 o 
  -7  11   1     4810.47     4721.59    149.44 o 
  -6  11   1     2549.02     2545.76    112.61 o 
  -5  11   1      244.12      160.33     42.02 o 
  -4  11   1     4370.80     4846.67    145.33 o 
  -3  11   1       52.99       44.76     36.65 o 
  -2  11   1     5182.04     5292.96    149.00 o 
  -1  11   1      105.83      113.96     39.08 o 
   0  11   1     3181.45     3415.91    116.08 o 
   1  11   1     3177.05     3317.55    146.23 o 
   2  11   1     1544.81     1628.10     87.85 o 
   3  11   1    13678.99    13527.08    407.97 o 
   4  11   1     2425.88     2499.74    109.10 o 
   5  11   1     2035.00     2040.59    116.14 o 
   6  11   1      347.87      314.77     46.61 o 
   7  11   1     5573.59     5382.01    141.21 o 
   8  11   1     6949.62     6791.73    223.90 o 
   9  11   1     1106.04      919.64     77.96 o 
  10  11   1     4572.81     4577.11    139.87 o 
  11  11   1       27.72        0.00     40.22 o 
  12  11   1     1481.04     1417.74     94.27 o 
  13  11   1      280.32      355.47     57.39 o 
  14  11   1      725.76      761.27     72.56 o 
 -13  12   1      542.29      532.85     92.66 o 
 -12  12   1     1318.70     1472.34     96.67 o 
 -11  12   1        3.29        5.72     42.10 o 
 -10  12   1     2581.75     3053.64    121.52 o 
  -9  12   1      295.24      194.73     48.50 o 
  -8  12   1     5487.42     5399.92    168.11 o 
  -7  12   1     2096.47     2511.25    157.49 o 
  -6  12   1      856.52      924.60    114.02 o 
  -5  12   1     1420.92     1662.02     97.31 o 
  -4  12   1      152.09      150.84     55.03 o 
  -3  12   1    11059.71    11134.13    248.43 o 
  -2  12   1       16.81        0.00     33.89 o 
  -1  12   1     8370.23     8397.04    205.16 o 
   0  12   1      997.12     1003.29     77.83 o 
   1  12   1     1666.93     1585.94     91.85 o 
   2  12   1     3406.32     3622.73    127.67 o 
   3  12   1      145.89       94.48     43.23 o 
   4  12   1     6370.31     7027.90    188.44 o 
   5  12   1      256.59      263.86     53.30 o 
   6  12   1     1838.72     2217.11    116.62 o 
   7  12   1     1974.23     2146.50    114.53 o 
   8  12   1     2339.90     2117.92    183.79 o 
   9  12   1     1709.77     1961.35    102.70 o 
  10  12   1       98.51      109.94     45.20 o 
  11  12   1     1204.53     1189.53     88.33 o 
  12  12   1      213.40      107.56     50.74 o 
  13  12   1      493.90      580.01     74.15 o 
 -12  13   1      714.84      792.65    103.42 o 
 -11  13   1     1304.83     1312.41    121.32 o 
 -10  13   1        0.96        0.00     46.40 o 
  -9  13   1     1766.47     2027.18    121.06 o 
  -8  13   1      284.95      309.35     73.68 o 
  -7  13   1     1797.79     1942.57    113.03 o 
  -6  13   1     1764.93     1406.03    173.96 o 
  -5  13   1      924.79      800.63     77.87 o 
  -4  13   1     1342.85     1302.32    103.73 o 
  -3  13   1       70.97       38.59     42.36 o 
  -2  13   1     1423.79     1662.86     98.69 o 
  -1  13   1      121.87      112.44     61.14 o 
   0  13   1     3829.41     3454.50    131.87 o 
   1  13   1     2103.75     2271.31    152.73 o 
   2  13   1      318.52      345.13     55.41 o 
   3  13   1     2335.49     2705.91    204.82 o 
   4  13   1     1764.37     1533.55     98.80 o 
   5  13   1     3087.30     3221.60    138.30 o 
   6  13   1      357.65      349.47     62.60 o 
   7  13   1     1276.11     1259.57    110.29 o 
   8  13   1     1062.12     1044.60     91.02 o 
   9  13   1      355.22      377.18     70.03 o 
  10  13   1     1386.96     1781.70    119.35 o 
  11  13   1       49.87       43.61     53.21 o 
 -10  14   1      894.64      952.27    110.18 o 
  -9  14   1       15.96       34.88     59.80 o 
  -8  14   1     1385.83     1458.53    123.80 o 
  -7  14   1      489.21      513.86     97.45 o 
  -6  14   1     1130.96     1221.84    113.21 o 
  -5  14   1      340.79      362.60     64.06 o 
  -4  14   1      573.96      554.72     70.82 o 
  -3  14   1     1291.51     1282.13     95.07 o 
  -2  14   1       50.06       55.71     45.93 o 
  -1  14   1      454.09      480.07     74.49 o 
   0  14   1      464.70      416.66     64.31 o 
   1  14   1      450.14      486.53     65.14 o 
   2  14   1     1044.28     1205.22     91.54 o 
   3  14   1        1.41        0.00     41.61 o 
   4  14   1     1017.50     1061.70     89.93 o 
   5  14   1      360.45      185.68     67.09 o 
   6  14   1     1087.92     1042.83    104.18 o 
   7  14   1      519.06      421.89     70.19 o 
   8  14   1      500.06      540.72    104.41 o 
   9  14   1      970.35      951.08     92.66 o 
  10  14   1        8.23       23.21     55.63 o 
  -9  15   1      221.12      146.70     73.50 o 
  -8  15   1      209.25      265.91     78.05 o 
  -7  15   1      462.06      305.70     86.21 o 
  -6  15   1      223.24      316.00    144.31 o 
  -5  15   1      410.91      238.43     73.92 o 
  -4  15   1      755.70      780.26    135.00 o 
  -3  15   1        1.70        0.00     52.39 o 
  -2  15   1     1049.73     1073.67    107.89 o 
  -1  15   1       23.23       44.64     59.70 o 
   0  15   1      247.04      335.30     76.37 o 
   1  15   1      325.94      252.36     69.44 o 
   2  15   1        7.34       24.31     50.05 o 
   3  15   1      767.41      726.69     80.76 o 
   4  15   1       84.95      105.24     53.64 o 
   5  15   1      547.88      527.69    104.49 o 
   6  15   1      252.88      218.18     63.85 o 
   7  15   1      122.56      114.34     59.76 o 
   8  15   1      191.84      195.80     82.19 o 
  -6  16   1      175.04      226.08     77.01 o 
  -5  16   1      141.96      118.82     69.74 o 
  -4  16   1      255.96      162.37     73.56 o 
  -3  16   1      205.18      307.91     91.03 o 
  -2  16   1      236.71      210.59     73.25 o 
  -1  16   1      225.67      294.07     76.56 o 
   0  16   1      118.24      108.39     66.07 o 
   1  16   1       73.32        0.00     62.22 o 
   2  16   1      264.74      197.40     72.37 o 
   3  16   1        6.82       29.62     60.14 o 
   4  16   1      522.11      557.31    109.07 o 
   5  16   1      348.59      430.02    136.39 o 
 -19   0   2        1.15       12.32     59.46 o 
 -18   0   2     1157.51     1533.95    125.56 o 
 -17   0   2      422.47      334.45     69.67 o 
 -16   0   2     2807.80     2594.46    122.99 o 
 -15   0   2     3454.21     3685.72    131.57 o 
 -14   0   2      227.63      266.27     52.95 o 
 -13   0   2    10284.09    10224.78    224.36 o 
 -12   0   2      900.21      893.76     65.22 o 
 -11   0   2    15935.64    16993.65    309.85 o 
 -10   0   2     5252.99     5343.28    154.20 o 
  -9   0   2    24517.16    24458.25    401.15 o 
  -8   0   2    21238.83    21749.45    355.99 o 
  -7   0   2      410.44      416.89     33.30 o 
  -6   0   2    34644.17    35138.96    530.49 o 
  -5   0   2    12348.34    13132.24    289.57 o 
  -4   0   2   134351.36   150033.92   2451.85 o 
  -3   0   2     9937.58    12181.53    268.72 o 
   1   0   2   162930.34   174191.31   4905.59 o 
   2   0   2      178.31      233.47     33.35 o 
   3   0   2    48650.88    46516.94    957.37 o 
   4   0   2    10884.74     9521.89    333.52 o 
   5   0   2       83.67      207.24     33.49 o 
   6   0   2    56677.82    61457.45   1280.17 o 
   7   0   2     1439.12     1949.17     95.20 o 
   8   0   2     3528.62     2601.18    111.06 o 
   9   0   2       13.10       41.16     31.80 o 
  10   0   2    13184.49    12975.20    293.10 o 
  11   0   2     8288.51     7825.19    211.17 o 
  12   0   2     1146.10     1339.49     94.22 o 
  13   0   2     7241.13     7608.54    255.62 o 
  14   0   2      199.93       71.62     46.86 o 
  15   0   2    10518.33    10732.99    263.96 o 
  16   0   2      132.15      152.46     51.45 o 
  17   0   2     1709.59     1698.64    113.37 o 
  18   0   2     2542.83     2883.68    177.51 o 
 -19   1   2     1221.93     1484.80     91.90 o 
 -18   1   2       40.61       83.57     41.86 o 
 -17   1   2     3233.31     3208.75    173.47 o 
 -16   1   2     2545.02     2576.02    128.30 o 
 -15   1   2     1475.75     1420.36     65.16 o 
 -14   1   2     6171.55     6330.69    120.00 o 
 -13   1   2     1669.84     1861.87     93.77 o 
 -12   1   2    14554.40    14568.89    199.34 o 
 -11   1   2       71.71       35.72     18.99 o 
 -10   1   2    15054.71    15593.58    200.14 o 
  -9   1   2     5605.17     4962.98     85.26 o 
  -8   1   2     6076.21     5904.51     91.92 o 
  -7   1   2    13558.81    12367.22    153.82 o 
  -6   1   2       38.12       18.45     12.22 o 
  -5   1   2    22531.93    20151.74    281.89 o 
  -4   1   2     9081.93     8429.66    129.12 o 
  -3   1   2    33293.94    36561.56    616.59 o 
  -2   1   2    10372.55     9795.37    308.24 o 
  -1   1   2     1713.58     2086.09     87.42 o 
   0   1   2   118044.51   135377.73   3823.92 o 
   1   1   2    15937.71    17878.46    376.53 o 
   2   1   2    37112.05    39637.73    576.11 o 
   3   1   2    30794.57    33183.45    439.73 o 
   4   1   2     4919.24     4277.52     89.68 o 
   5   1   2    15583.04    14540.23    217.41 o 
   6   1   2     4137.54     3665.27     81.37 o 
   7   1   2    41565.43    42603.26    582.13 o 
   8   1   2       19.09       15.21     17.17 o 
   9   1   2    17967.62    16340.98    271.82 o 
  10   1   2     6734.12     6220.56    125.05 o 
  11   1   2     4018.22     3735.81     95.54 o 
  12   1   2    11736.09    11276.63    198.28 o 
  13   1   2     3596.69     3860.83    219.44 o 
  14   1   2     7882.69     7716.75    172.89 o 
  15   1   2       18.59       44.95     29.98 o 
  16   1   2     3674.86     3886.55    108.33 o 
  17   1   2      548.93      716.57     55.73 o 
  18   1   2      520.45      612.52     58.42 o 
 -19   2   2       36.24        0.00     40.32 o 
 -18   2   2     2335.12     2504.77    110.26 o 
 -17   2   2      443.30      467.25     68.40 o 
 -16   2   2     2648.79     2490.88     85.41 o 
 -15   2   2     4463.19     4492.97    104.58 o 
 -14   2   2     1291.48     1366.26     91.60 o 
 -13   2   2     3482.69     3474.50     82.53 o 
 -12   2   2      840.14      863.98     47.97 o 
 -11   2   2    11069.79    10878.14    156.65 o 
 -10   2   2     3857.17     3581.17     73.21 o 
  -9   2   2     7909.20     8069.07    118.65 o 
  -8   2   2     5941.35     4310.78     89.36 o 
  -7   2   2     4345.74     5169.27     86.24 o 
  -6   2   2    29453.56    28617.77    333.30 o 
  -5   2   2     3527.63     3581.74     65.82 o 
  -4   2   2     3367.83     2164.46     59.19 o 
  -3   2   2    50024.59    53131.36    885.48 o 
  -2   2   2    12011.94    11344.23    250.78 o 
  -1   2   2    52161.56    54689.58   1575.98 o 
   0   2   2     5150.04     6802.45    235.57 o 
   1   2   2    37677.70    41534.84    693.02 o 
   2   2   2     1061.98      856.45     52.80 o 
   3   2   2    18651.81    19284.04    300.32 o 
   4   2   2    11167.81    11261.19    155.66 o 
   5   2   2     6059.93     5819.98     96.78 o 
   6   2   2    27818.72    27090.81    382.98 o 
   7   2   2      604.71      735.07     42.62 o 
   8   2   2    21495.92    21308.49    322.92 o 
   9   2   2     2559.16     2277.26     74.86 o 
  10   2   2    14091.49    14175.36    244.79 o 
  11   2   2     8217.93     8310.10    172.20 o 
  12   2   2     1063.68     1021.81     60.73 o 
  13   2   2     2231.35     2247.03     79.55 o 
  14   2   2       81.78       72.68     30.70 o 
  15   2   2     6855.35     6665.71    134.02 o 
  16   2   2      904.41     1007.69     73.91 o 
  17   2   2     1220.78     1327.04     72.34 o 
  18   2   2     1355.59     1356.47     79.97 o 
 -19   3   2     1125.14     1035.67     79.01 o 
 -18   3   2       86.43       39.61     38.83 o 
 -17   3   2     1211.19     1151.78    107.46 o 
 -16   3   2      685.05      683.96     58.54 o 
 -15   3   2     2287.00     2285.27     79.91 o 
 -14   3   2     5257.45     5222.15    109.16 o 
 -13   3   2       72.37       82.47     25.11 o 
 -12   3   2     4877.53     5094.75    101.80 o 
 -11   3   2     1742.72     1383.16     55.72 o 
 -10   3   2     6539.34     5965.29    108.57 o 
  -9   3   2     9601.03     9166.69    140.63 o 
  -8   3   2     5952.27     6466.58    105.96 o 
  -7   3   2    39184.32    38727.16    446.44 o 
  -6   3   2     1688.34     1912.31     54.79 o 
  -5   3   2    37281.45    39175.78    442.34 o 
  -4   3   2     4477.22     5045.94    119.28 o 
  -3   3   2    33901.22    34851.49    596.00 o 
  -2   3   2     1384.66     1078.73     39.78 o 
  -1   3   2     2387.43     2176.96    124.11 o 
   0   3   2    28876.94    30781.49    644.30 o 
   1   3   2    10183.54    11041.47    207.75 o 
   2   3   2    29501.49    27629.76    481.89 o 
   3   3   2       37.23      110.74     16.02 o 
   4   3   2     3530.59     2645.49     55.09 o 
   5   3   2     6849.68     5767.48     97.32 o 
   6   3   2      983.89      944.30     39.14 o 
   7   3   2    20783.92    20179.22    275.84 o 
   8   3   2      394.72      317.99     32.71 o 
   9   3   2     6163.33     5750.91    127.33 o 
  10   3   2     7176.11     7069.48    150.93 o 
  11   3   2     4734.98     4540.07    107.43 o 
  12   3   2     3982.98     4045.13    137.46 o 
  13   3   2      770.03      802.25     58.11 o 
  14   3   2     3275.31     3298.85     99.12 o 
  15   3   2       25.45       70.26     30.53 o 
  16   3   2     3662.55     3654.03    106.38 o 
  17   3   2     1803.84     1929.90     86.82 o 
  18   3   2      548.89      483.06     57.23 o 
 -18   4   2     2381.54     2447.74    111.03 o 
 -17   4   2      135.23      196.76     51.74 o 
 -16   4   2     3672.00     3500.42    108.92 o 
 -15   4   2     4253.64     4134.36    110.34 o 
 -14   4   2      756.65      721.09     53.84 o 
 -13   4   2     2669.34     2810.07     79.33 o 
 -12   4   2      572.60      492.72     57.38 o 
 -11   4   2     6224.94     6063.72    115.10 o 
 -10   4   2     1965.00     2010.55     62.19 o 
  -9   4   2     2129.49     1938.05     63.88 o 
  -8   4   2     6175.97     6381.61    106.52 o 
  -7   4   2       71.00        0.00     13.64 o 
  -6   4   2    21348.09    21581.53    282.98 o 
  -5   4   2      969.64     1121.02     36.12 o 
  -4   4   2    18193.94    16574.00    241.57 o 
  -3   4   2    12818.01    12674.18    211.90 o 
  -2   4   2     4505.04     4512.72     92.59 o 
  -1   4   2     7683.37    11503.51    273.15 o 
   0   4   2     5394.98     7413.38    191.10 o 
   1   4   2   127496.79   140928.08   2308.56 o 
   2   4   2      771.95      568.72     64.16 o 
   3   4   2    13324.58    12644.12    176.51 o 
   4   4   2    23687.45    24841.06    350.76 o 
   5   4   2     9206.87     9634.09    201.08 o 
   6   4   2     7587.13     6452.13    113.24 o 
   7   4   2     1684.94     1863.25     68.11 o 
   8   4   2    42833.34    44430.17    561.71 o 
   9   4   2     3419.40     3445.81     84.79 o 
  10   4   2     1862.60     1734.29     69.00 o 
  11   4   2     1418.26     1538.13     67.56 o 
  12   4   2     1285.07     1337.46     67.19 o 
  13   4   2     3091.29     3226.45    103.12 o 
  14   4   2      894.18      836.80     61.65 o 
  15   4   2     1813.48     1864.85     78.58 o 
  16   4   2     1155.88     1142.43     87.98 o 
  17   4   2      623.76      632.77     90.45 o 
  18   4   2      153.07      112.97     44.78 o 
 -18   5   2       14.83        0.00     40.29 o 
 -17   5   2     1709.98     1636.96    143.92 o 
 -16   5   2      189.71      247.67     46.79 o 
 -15   5   2     1060.39     1271.53     84.37 o 
 -14   5   2     4115.48     4400.74    119.45 o 
 -13   5   2      180.22      179.07     36.44 o 
 -12   5   2     3662.19     3493.33     98.53 o 
 -11   5   2       71.79       58.74     23.54 o 
 -10   5   2     2411.97     2280.01     67.27 o 
  -9   5   2     4574.80     4669.75     92.12 o 
  -8   5   2     3773.08     4132.64     94.33 o 
  -7   5   2     9452.38     9241.67    146.42 o 
  -6   5   2      318.64      400.36     25.44 o 
  -5   5   2    18370.09    18381.23    494.87 o 
  -4   5   2     4032.04     4659.86     94.18 o 
  -3   5   2     5365.64     4564.90     89.73 o 
  -2   5   2    11448.00    11515.47    177.61 o 
  -1   5   2    23208.94    26808.87    415.42 o 
   0   5   2     8192.58     7988.78    131.60 o 
   1   5   2      257.87      290.31     53.29 o 
   2   5   2     8678.88     9530.11    174.33 o 
   3   5   2     2630.60     2769.91     68.30 o 
   4   5   2    24028.26    26316.60    342.11 o 
   5   5   2    19568.07    20073.25    250.24 o 
   6   5   2       15.50       38.36     16.78 o 
   7   5   2     6511.71     6115.38    120.32 o 
   8   5   2       86.38       67.31     22.24 o 
   9   5   2     9743.20     9846.18    168.40 o 
  10   5   2     1170.10     1226.44     59.03 o 
  11   5   2     1674.65     1732.48     74.54 o 
  12   5   2     2527.81     2629.70     89.70 o 
  13   5   2       30.77        0.00     31.72 o 
  14   5   2     1802.27     1845.13     90.33 o 
  15   5   2       90.14      109.23     39.00 o 
  16   5   2     1182.26     1320.09     77.92 o 
  17   5   2      664.25      762.17     65.64 o 
 -18   6   2      396.54      348.94     56.24 o 
 -17   6   2        7.76       32.87     40.95 o 
 -16   6   2      650.55      730.34     63.96 o 
 -15   6   2      158.61      227.96     47.57 o 
 -14   6   2        4.12       12.65     30.47 o 
 -13   6   2     2392.03     2075.38     86.91 o 
 -12   6   2        9.18       15.76     28.88 o 
 -11   6   2     2257.87     2110.36    128.35 o 
 -10   6   2     1391.46     1581.32     76.63 o 
  -9   6   2      913.38      953.39     57.45 o 
  -8   6   2     5665.50     5645.51    101.10 o 
  -7   6   2        7.70       40.51     17.74 o 
  -6   6   2     7065.98     6902.20    108.78 o 
  -5   6   2     2421.74     2326.64     61.98 o 
  -4   6   2    24528.67    26277.42    419.00 o 
  -3   6   2     3910.47     4010.02    141.41 o 
  -2   6   2     9378.47     9917.48    162.28 o 
  -1   6   2       61.40       36.72     15.78 o 
   0   6   2     3690.11     3546.26    187.58 o 
   1   6   2     7531.22     6940.65    139.75 o 
   2   6   2     3498.04     4039.61    119.34 o 
   3   6   2     3571.57     3393.99     90.87 o 
   4   6   2     5080.87     5140.78    108.19 o 
   5   6   2     6379.82     7003.71    127.93 o 
   6   6   2     1404.52     1136.33     45.70 o 
   7   6   2      261.01      338.41     28.08 o 
   8   6   2     3146.29     3009.51     73.41 o 
   9   6   2     2536.81     2455.26     89.29 o 
  10   6   2      816.77      863.04     60.89 o 
  11   6   2     4616.20     4389.20    143.13 o 
  12   6   2      320.77      458.43     52.74 o 
  13   6   2     4298.59     4242.62    120.44 o 
  14   6   2       22.26        0.23     34.12 o 
  15   6   2      819.83      930.04     71.92 o 
  16   6   2      257.32      252.14     58.18 o 
  17   6   2      618.56      485.59     60.79 o 
 -17   7   2      448.06      448.70     65.91 o 
 -16   7   2       64.30       88.69     67.70 o 
 -15   7   2      405.15      426.84     64.69 o 
 -14   7   2      135.43       80.39     44.55 o 
 -13   7   2      419.10      332.80     50.10 o 
 -12   7   2     1060.97      990.28     69.59 o 
 -11   7   2       18.44        8.67     29.37 o 
 -10   7   2     3187.06     2860.44    150.31 o 
  -9   7   2      841.68      866.06     74.34 o 
  -8   7   2      896.30      761.05     47.15 o 
  -7   7   2       11.76       66.18     21.76 o 
  -6   7   2      923.94      835.37     49.35 o 
  -5   7   2     1580.52     1542.79     79.89 o 
  -4   7   2      553.40      558.79     42.96 o 
  -3   7   2      392.22      281.26     32.79 o 
  -2   7   2     4142.11     3518.94    186.22 o 
  -1   7   2    10700.15    12699.38    255.54 o 
   0   7   2     4241.15     4224.96    102.36 o 
   1   7   2    16457.60    19603.93    326.46 o 
   2   7   2     1897.75     1501.06     56.71 o 
   3   7   2      554.75      494.80     37.51 o 
   4   7   2     4137.37     4036.02     96.74 o 
   5   7   2     3962.81     3940.78     98.12 o 
   6   7   2     2537.94     2332.59     71.15 o 
   7   7   2     1854.07     1702.50     97.61 o 
   8   7   2      361.07      387.10     50.44 o 
   9   7   2     1736.87     1711.82     79.62 o 
  10   7   2      180.88      176.89     35.73 o 
  11   7   2     1629.00     1590.01     77.50 o 
  12   7   2     2244.93     2182.85     91.05 o 
  13   7   2      293.52      315.44     47.00 o 
  14   7   2      189.54      172.40     43.36 o 
  15   7   2        0.73        0.00     38.11 o 
  16   7   2      171.23      174.21     48.75 o 
 -17   8   2       26.50       21.09     52.25 o 
 -16   8   2        2.53        0.00     49.58 o 
 -15   8   2        0.98        0.00     40.80 o 
 -14   8   2        1.15       64.34     40.90 o 
 -13   8   2      524.19      528.57     57.85 o 
 -12   8   2        0.00        0.00     29.94 o 
 -11   8   2     1539.24     1476.23     73.56 o 
 -10   8   2     1234.98     1244.19     66.06 o 
  -9   8   2      100.87       38.04     30.38 o 
  -8   8   2     1945.70     1951.38     83.12 o 
  -7   8   2      894.11     1002.47     58.33 o 
  -6   8   2       20.10        0.00     21.73 o 
  -5   8   2       22.85       32.98     22.00 o 
  -4   8   2     1420.94     1527.31     84.97 o 
  -3   8   2        4.60        0.00     18.44 o 
  -2   8   2    10285.46    10176.70    197.22 o 
  -1   8   2    12031.68    11953.76    191.21 o 
   0   8   2     2844.60     3021.58     87.50 o 
   1   8   2     4779.90     5060.60    130.26 o 
   2   8   2     6702.69     7500.16    144.62 o 
   3   8   2     5234.70     5968.20    126.01 o 
   4   8   2      916.47      976.19     55.03 o 
   5   8   2       13.36        5.48     22.84 o 
   6   8   2       41.10       63.72     33.34 o 
   7   8   2       97.36       73.71     26.44 o 
   8   8   2      328.38      266.41     36.26 o 
   9   8   2       95.60      139.54     33.13 o 
  10   8   2      587.40      602.73     51.88 o 
  11   8   2      755.65      741.48     63.51 o 
  12   8   2        0.86        0.00     32.70 o 
  13   8   2       82.48       96.70     39.01 o 
  14   8   2       39.62        0.00     36.10 o 
  15   8   2       59.53       55.16     39.31 o 
  16   8   2        5.65       51.20     42.95 o 
 -16   9   2        0.76       39.21     48.84 o 
 -15   9   2      136.18       77.66     47.54 o 
 -14   9   2       31.25       48.47     41.97 o 
 -13   9   2        5.92        0.00     36.57 o 
 -12   9   2      246.25      193.18     44.93 o 
 -11   9   2       45.04       52.45     37.09 o 
 -10   9   2      165.14      185.38     36.85 o 
  -9   9   2       49.83       33.46     32.95 o 
  -8   9   2      180.43      117.70     34.45 o 
  -7   9   2      166.19       92.57     31.07 o 
  -6   9   2      517.17      578.99     48.09 o 
  -5   9   2      397.64      390.01     39.37 o 
  -4   9   2      207.45      141.33     35.83 o 
  -3   9   2      151.51      107.30     36.62 o 
  -2   9   2      162.88       94.19     48.21 o 
  -1   9   2      130.77       65.55     39.73 o 
   0   9   2     2292.71     2403.66    151.97 o 
   1   9   2      463.18      543.76     41.54 o 
   2   9   2        1.82       26.67     23.38 o 
   3   9   2       97.96      111.35     28.41 o 
   4   9   2      597.97      570.33     59.53 o 
   5   9   2       20.36       10.54     24.31 o 
   6   9   2       21.96        0.00     24.39 o 
   7   9   2       10.36        0.00     27.65 o 
   8   9   2     2959.61     3221.90    105.90 o 
   9   9   2      407.67      348.72     43.92 o 
  10   9   2        1.88       34.34     36.20 o 
  11   9   2      450.90      456.94     50.86 o 
  12   9   2      172.64      218.84     44.86 o 
  13   9   2       28.54       61.52     39.64 o 
  14   9   2      176.89       87.19     44.72 o 
  15   9   2       25.26       40.94     45.06 o 
 -15  10   2        0.75        0.00     44.70 o 
 -14  10   2      332.48      320.93     56.56 o 
 -13  10   2      174.83      160.68     47.40 o 
 -12  10   2      176.37      183.88     47.14 o 
 -11  10   2        3.82        2.31     36.28 o 
 -10  10   2      166.71      211.73     48.37 o 
  -9  10   2       42.33       13.91     36.55 o 
  -8  10   2       39.80       18.06     34.62 o 
  -7  10   2      668.58      539.42     62.93 o 
  -6  10   2      371.96      266.14     72.06 o 
  -5  10   2      120.77       71.43     36.35 o 
  -4  10   2       67.93       21.04     42.98 o 
  -3  10   2       21.07       36.04     29.90 o 
  -2  10   2     1176.18     1060.26     86.89 o 
  -1  10   2     1178.62      948.00    106.54 o 
   0  10   2      113.75      148.41     54.42 o 
   1  10   2      191.25      245.15     41.07 o 
   2  10   2      532.46      589.13     55.73 o 
   3  10   2      251.41      261.48     36.93 o 
   4  10   2       90.81       22.14     29.04 o 
   5  10   2      522.39      476.44     54.98 o 
   6  10   2      755.91      808.27     59.55 o 
   7  10   2      979.60     1126.30     73.48 o 
   8  10   2        4.95        0.00     31.99 o 
   9  10   2       75.49       61.18     36.61 o 
  10  10   2      315.89      361.15     62.88 o 
  11  10   2       15.52        6.34     37.20 o 
  12  10   2       26.64       30.94     38.72 o 
  13  10   2        5.09        3.28     37.48 o 
  14  10   2       20.33        0.00     40.95 o 
 -14  11   2       44.00       65.86     49.78 o 
 -13  11   2       30.06       71.72     53.33 o 
 -12  11   2      128.90      120.23     53.02 o 
 -11  11   2       11.08       14.02     43.82 o 
 -10  11   2      583.19      401.64     60.62 o 
  -9  11   2      362.99      378.27     82.54 o 
  -8  11   2       83.15      121.02     44.77 o 
  -7  11   2     1455.22     1147.12    103.93 o 
  -6  11   2      369.61      351.87     67.65 o 
  -5  11   2        8.06       22.20     34.29 o 
  -4  11   2      112.43      117.18     38.40 o 
  -3  11   2      202.03      104.21     36.39 o 
  -2  11   2       28.47       81.56     36.41 o 
  -1  11   2        1.23        8.26     31.03 o 
   0  11   2      213.40      162.65     44.39 o 
   1  11   2      797.57      884.56     95.07 o 
   2  11   2     1780.77     1995.79     95.63 o 
   3  11   2     1871.62     2186.01    243.23 o 
   4  11   2     1011.03     1051.42     78.20 o 
   5  11   2       15.98        0.00     35.12 o 
   6  11   2      804.17      819.29     63.72 o 
   7  11   2      672.78      661.94     59.38 o 
   8  11   2        4.24        4.54     34.64 o 
   9  11   2      213.83      237.81     47.45 o 
  10  11   2      250.31      210.61     48.97 o 
  11  11   2       75.74       84.33     45.18 o 
  12  11   2      148.01      177.41     52.41 o 
  13  11   2       30.48       53.04     44.45 o 
 -13  12   2      884.84      758.99    203.80 o 
 -12  12   2        9.95        0.00     54.34 o 
 -11  12   2      114.47       18.66     53.23 o 
 -10  12   2       41.72       58.63     46.21 o 
  -9  12   2      399.68      387.46     63.54 o 
  -8  12   2      549.42      506.97     77.73 o 
  -7  12   2      198.05      201.02     62.89 o 
  -6  12   2      201.71      286.11     53.71 o 
  -5  12   2      485.83      525.13     63.70 o 
  -4  12   2       14.69       14.06     43.02 o 
  -3  12   2       93.38       99.18     41.32 o 
  -2  12   2     1602.15     1467.19     89.68 o 
  -1  12   2     1651.48     1707.75    124.56 o 
   0  12   2        9.90        0.00     34.78 o 
   1  12   2      298.00      313.40     51.14 o 
   2  12   2     1312.54     1090.58     80.67 o 
   3  12   2     1981.18     1882.76    106.79 o 
   4  12   2        2.13        0.00     35.89 o 
   5  12   2      267.99      316.53     55.72 o 
   6  12   2      154.72      238.09     53.23 o 
   7  12   2      144.01       69.76     59.19 o 
   8  12   2      188.22      169.11     50.93 o 
   9  12   2        9.54        0.00     37.89 o 
  10  12   2      157.18      128.31     48.23 o 
  11  12   2      136.40      178.54     52.33 o 
  12  12   2       27.20       54.87     52.05 o 
 -12  13   2      218.16      314.92     81.81 o 
 -11  13   2      161.70      285.89     91.80 o 
 -10  13   2      565.30      650.22     98.98 o 
  -9  13   2      486.25      513.75     84.38 o 
  -8  13   2      447.93      567.18    148.99 o 
  -7  13   2     1721.96     1602.39    138.62 o 
  -6  13   2      338.06      330.99     69.20 o 
  -5  13   2     1674.71     1526.82    112.44 o 
  -4  13   2      732.95      687.84    103.83 o 
  -3  13   2      469.56      403.06     58.02 o 
  -2  13   2       76.37       78.15     43.18 o 
  -1  13   2      673.73      467.47     60.28 o 
   0  13   2     2363.10     2290.10    110.84 o 
   1  13   2        1.19       68.90     41.34 o 
   2  13   2     1005.72     1211.43     87.65 o 
   3  13   2       11.51        0.00     36.23 o 
   4  13   2      651.19      791.38     75.61 o 
   5  13   2       31.01       43.15     45.66 o 
   6  13   2      111.95      118.82     48.87 o 
   7  13   2      161.31      218.15     54.99 o 
   8  13   2       63.55       12.29     49.69 o 
   9  13   2      653.37      666.29    114.27 o 
  10  13   2      128.55      106.27     58.70 o 
  11  13   2      268.39      264.77     83.31 o 
 -11  14   2      261.91      292.97     78.93 o 
 -10  14   2       43.56       28.20     79.49 o 
  -9  14   2      658.49      445.78    108.55 o 
  -8  14   2      925.47      819.97    100.60 o 
  -7  14   2      288.16      181.94     63.78 o 
  -6  14   2      560.81      508.97     82.68 o 
  -5  14   2      114.37      102.60     59.65 o 
  -4  14   2      756.73      626.17     86.75 o 
  -3  14   2      623.90      607.00     86.99 o 
  -2  14   2      417.83      441.64     90.94 o 
  -1  14   2     1153.98     1087.17    102.41 o 
   0  14   2        1.86        0.00     48.25 o 
   1  14   2     2312.99     2307.82    154.51 o 
   2  14   2       89.63       90.35     52.26 o 
   3  14   2      852.76      693.56     82.90 o 
   4  14   2       83.06      138.84     51.57 o 
   5  14   2      482.35      588.68     74.38 o 
   6  14   2     1012.15      917.61     89.97 o 
   7  14   2       84.72       89.45     53.85 o 
   8  14   2     1040.62     1055.49     96.18 o 
   9  14   2       28.55       25.43     53.04 o 
  10  14   2      631.19      682.54     88.35 o 
  -9  15   2      328.18      242.53    109.79 o 
  -8  15   2      230.29      143.92     74.29 o 
  -7  15   2     1378.03     1285.06    148.39 o 
  -6  15   2      128.04       60.40     63.14 o 
  -5  15   2      459.47      585.81     90.31 o 
  -4  15   2      394.51      331.55     75.16 o 
  -3  15   2      324.78      488.47     83.06 o 
  -2  15   2     1170.36     1151.81    111.27 o 
  -1  15   2      532.18      453.80    127.81 o 
   0  15   2     1315.65     1527.13    148.63 o 
   1  15   2        0.59        0.00     80.91 o 
   2  15   2     1088.84     1172.46    112.72 o 
   3  15   2      147.47       37.42     64.66 o 
   4  15   2      704.65      711.94     94.05 o 
   5  15   2      384.32      500.67     85.65 o 
   6  15   2      134.44      152.65     66.54 o 
   7  15   2      544.51      595.90    117.39 o 
   8  15   2       38.15       12.34     60.76 o 
  -6  16   2      602.99      753.48    102.29 o 
  -5  16   2       59.55        0.00     58.77 o 
  -4  16   2      564.78      729.77    100.07 o 
  -3  16   2      444.59      405.60    100.85 o 
  -2  16   2      298.83      389.62     85.65 o 
  -1  16   2      875.24      877.55    104.53 o 
   0  16   2       55.00       85.15     82.96 o 
   1  16   2      988.29     1226.52    153.70 o 
   2  16   2       26.25        0.00     59.02 o 
   3  16   2      394.73      639.46     96.41 o 
   4  16   2      494.29      575.04     91.73 o 
   5  16   2      168.30       89.02     69.57 o 
 -19   1   3       54.72       42.30     41.35 o 
 -18   1   3       19.27        0.00     31.77 o 
 -17   1   3      139.68      131.67     34.30 o 
 -16   1   3      147.43      172.22     34.48 o 
 -15   1   3     2356.55     2193.18     92.75 o 
 -14   1   3       69.54       34.93     26.12 o 
 -13   1   3      112.80       63.59     29.89 o 
 -12   1   3     2328.60     2380.35     66.84 o 
 -11   1   3      119.54       83.20     22.03 o 
 -10   1   3     2269.47     1871.57     54.71 o 
  -9   1   3      943.19     1167.03     41.56 o 
  -8   1   3     7234.63     8267.13    116.02 o 
  -7   1   3       39.74       43.78     13.33 o 
  -6   1   3    27574.92    34064.63    363.55 o 
  -5   1   3      443.31      485.58     25.28 o 
  -4   1   3        3.25        0.00      8.37 o 
  -3   1   3    13934.37    17753.43    268.78 o 
  -2   1   3     8682.78     9407.43    301.22 o 
  -1   1   3      792.14      585.24     43.88 o 
   0   1   3     1324.42     1666.21     79.69 o 
   1   1   3    16382.97    16485.73    351.90 o 
   2   1   3    12339.31    17199.82    307.52 o 
   3   1   3     4787.76     5204.53    101.52 o 
   4   1   3     5863.93     7970.47    110.32 o 
   5   1   3      166.98      134.59     20.18 o 
   6   1   3    11290.12    13144.01    189.18 o 
   7   1   3      130.84      307.14     46.03 o 
   8   1   3      827.47      927.10     45.40 o 
   9   1   3      951.04     1096.38     68.53 o 
  10   1   3      719.34      880.69     46.85 o 
  11   1   3        4.02        0.00     19.67 o 
  12   1   3        4.96        6.21     22.21 o 
  13   1   3       22.23        0.00     24.18 o 
  14   1   3       43.48       41.20     26.94 o 
  15   1   3      272.17      217.73     37.45 o 
  16   1   3       86.05       62.64     34.00 o 
  17   1   3        3.15        0.00     33.24 o 
  18   1   3      101.35       30.79     37.62 o 
 -19   2   3      224.29      255.39     51.82 o 
 -18   2   3        7.89       28.15     36.17 o 
 -17   2   3      456.05      362.37     43.19 o 
 -16   2   3      958.82     1019.48     58.34 o 
 -15   2   3      532.11      479.17     44.61 o 
 -14   2   3     4367.13     4248.57     95.50 o 
 -13   2   3     1094.07     1279.57     65.71 o 
 -12   2   3      394.99      413.89     36.54 o 
 -11   2   3       41.77       22.13     18.05 o 
 -10   2   3       96.77       40.53     18.14 o 
  -9   2   3     1066.96      832.82     38.51 o 
  -8   2   3     2341.51     3221.03     62.46 o 
  -7   2   3     4524.78     4745.29     84.63 o 
  -6   2   3      224.17      184.04     17.67 o 
  -5   2   3      216.65      262.79     21.54 o 
  -4   2   3       33.53       15.96     11.97 o 
  -3   2   3     3381.44     3544.48     82.42 o 
  -2   2   3    80768.71    95116.47   1913.85 o 
  -1   2   3    13882.96    16742.12    521.70 o 
   0   2   3       55.31       27.74     23.17 o 
   1   2   3    10828.17    13183.14    205.52 o 
   2   2   3    15351.89    19223.47    357.71 o 
   3   2   3     4410.64     4801.49    128.48 o 
   4   2   3      526.72      436.32     29.34 o 
   5   2   3    19263.69    19580.78    239.97 o 
   6   2   3     2931.44     3180.57     64.83 o 
   7   2   3    30587.44    35097.60    414.66 o 
   8   2   3      548.46      704.82     43.87 o 
   9   2   3     3812.96     3577.14     86.61 o 
  10   2   3      771.63      796.11     44.38 o 
  11   2   3       81.15       80.33     24.41 o 
  12   2   3     2535.76     2720.77     94.91 o 
  13   2   3       57.53       29.99     24.12 o 
  14   2   3      584.78      601.33     52.31 o 
  15   2   3      321.83      288.96     44.64 o 
  16   2   3      461.29      353.05     45.30 o 
  17   2   3      398.76      373.54     47.08 o 
  18   2   3       54.82       70.50     39.30 o 
 -19   3   3       70.72       63.58     42.38 o 
 -18   3   3       76.06       60.63     35.94 o 
 -17   3   3      771.89      828.30     57.12 o 
 -16   3   3        0.44       45.49     29.85 o 
 -15   3   3     2095.95     2174.50     77.59 o 
 -14   3   3      154.23       45.43     36.50 o 
 -13   3   3      896.42      961.57     63.15 o 
 -12   3   3     2018.38     1982.18     98.28 o 
 -11   3   3      253.93      377.78     30.89 o 
 -10   3   3     2706.24     2683.36     66.60 o 
  -9   3   3       31.11       59.39     18.27 o 
  -8   3   3     3312.77     2791.88     62.17 o 
  -7   3   3      155.43      148.20     18.84 o 
  -6   3   3    12559.46    11683.96    154.61 o 
  -5   3   3       49.04       25.22     13.03 o 
  -4   3   3      795.55      715.32     28.92 o 
  -3   3   3      286.69      560.39     37.55 o 
  -2   3   3    18653.76    21669.33    378.22 o 
  -1   3   3     4759.61     6181.40    246.28 o 
   0   3   3    18121.25    22074.09    386.14 o 
   1   3   3    13547.38    14871.92    272.26 o 
   2   3   3     9221.74     9032.09    182.56 o 
   3   3   3      613.15      744.30     47.40 o 
   4   3   3     1641.51     1361.54     37.15 o 
   5   3   3     1065.85     1027.14     42.94 o 
   6   3   3    12850.80    12562.69    171.10 o 
   7   3   3     3974.60     4419.55     90.70 o 
   8   3   3     4154.69     4268.79     95.09 o 
   9   3   3     2797.05     2756.14     70.59 o 
  10   3   3      529.29      543.94     38.80 o 
  11   3   3      481.88      451.48     38.68 o 
  12   3   3      928.59      948.69     54.11 o 
  13   3   3     1210.59     1339.59     66.71 o 
  14   3   3      488.13      381.05     40.93 o 
  15   3   3      764.29      802.55     61.09 o 
  16   3   3      802.15      787.29     58.32 o 
  17   3   3       59.03       41.83     35.50 o 
 -18   4   3      203.80      272.83     51.36 o 
 -17   4   3       96.08       44.40     34.71 o 
 -16   4   3     1702.62     1701.56     85.48 o 
 -15   4   3        6.80        0.00     26.95 o 
 -14   4   3     1100.93     1145.45     57.12 o 
 -13   4   3     3446.43     3660.31     98.21 o 
 -12   4   3      697.21      743.41     46.42 o 
 -11   4   3     2411.22     2231.55     67.58 o 
 -10   4   3      530.59      573.53     36.77 o 
  -9   4   3     7536.32     7880.35    129.99 o 
  -8   4   3      455.89      500.65     30.36 o 
  -7   4   3     5881.77     5307.41     96.52 o 
  -6   4   3     6389.71     6462.83    117.57 o 
  -5   4   3     1243.30     1054.47     42.45 o 
  -4   4   3      109.17       61.28     24.57 o 
  -3   4   3     4765.12     4662.73     97.18 o 
  -2   4   3     2065.06     4134.28     86.65 o 
  -1   4   3    22213.52    26651.93    469.97 o 
   0   4   3    26299.97    28722.25    434.94 o 
   1   4   3    10389.35    11322.59    192.90 o 
   2   4   3     2682.25     1986.84     88.32 o 
   3   4   3     9827.99     8917.74    215.46 o 
   4   4   3      218.66      228.42     18.68 o 
   5   4   3     3758.37     2970.98     61.21 o 
   6   4   3     2193.71     2153.94     53.87 o 
   7   4   3    12842.64    14086.36    208.98 o 
   8   4   3     2461.82     2105.62     61.98 o 
   9   4   3      143.09      100.94     22.31 o 
  10   4   3     3655.43     3537.29     84.64 o 
  11   4   3      736.08      858.08     53.24 o 
  12   4   3     1184.51     1086.06     58.32 o 
  13   4   3      645.71      547.92     64.57 o 
  14   4   3     1169.03     1143.03     65.59 o 
  15   4   3     1485.24     1416.30     83.66 o 
  16   4   3      964.30      864.74     91.75 o 
  17   4   3     1043.65      974.68     72.21 o 
 -18   5   3      251.53      267.12     50.87 o 
 -17   5   3      662.69      841.95     72.08 o 
 -16   5   3      210.81      186.97     40.96 o 
 -15   5   3     1489.94     1589.86     75.64 o 
 -14   5   3      708.69      716.73     52.60 o 
 -13   5   3     5254.90     5281.48    149.74 o 
 -12   5   3      824.51      790.85     47.36 o 
 -11   5   3     2733.64     2472.26     87.33 o 
 -10   5   3     3315.90     3193.25     76.21 o 
  -9   5   3      806.87      725.21     51.45 o 
  -8   5   3    15091.27    15013.98    218.13 o 
  -7   5   3     2071.05     1990.86     55.55 o 
  -6   5   3     1347.11     1034.40     39.68 o 
  -5   5   3     2137.15     1664.08     41.77 o 
  -4   5   3      213.94      120.08     21.66 o 
  -3   5   3     6254.17     5552.34    132.96 o 
  -2   5   3      526.98      720.11     60.66 o 
  -1   5   3     7070.08     6497.59    110.11 o 
   0   5   3    20610.46    22664.90    356.68 o 
   1   5   3     6367.17     6275.63    112.32 o 
   2   5   3    37146.63    39224.69    593.41 o 
   3   5   3     4430.89     4066.73    120.76 o 
   4   5   3    31490.06    34055.70    400.04 o 
   5   5   3     1147.47     1324.42     48.42 o 
   6   5   3     2069.72     1569.19     48.93 o 
   7   5   3      303.93      249.09     27.32 o 
   8   5   3    10050.69    10488.17    160.60 o 
   9   5   3     2432.97     2174.62     77.37 o 
  10   5   3       98.82       72.73     24.53 o 
  11   5   3     5072.18     4972.74    108.65 o 
  12   5   3      134.93       96.67     33.77 o 
  13   5   3     2820.67     2976.60    106.50 o 
  14   5   3      340.76      391.65     50.14 o 
  15   5   3      628.96      662.20     77.00 o 
  16   5   3     1410.60     1532.37    108.02 o 
  17   5   3        7.28        0.00     37.73 o 
 -18   6   3      850.45      885.96    118.49 o 
 -17   6   3       94.60      112.04     42.48 o 
 -16   6   3     1641.38     1636.58     81.73 o 
 -15   6   3      226.12      168.84     36.50 o 
 -14   6   3     2279.31     2685.57    100.37 o 
 -13   6   3     1721.11     1577.39    108.94 o 
 -12   6   3     5447.47     5332.59    200.40 o 
 -11   6   3     8649.84     8674.57    179.05 o 
 -10   6   3     2802.05     2723.29     89.04 o 
  -9   6   3    12540.14    12387.39    194.61 o 
  -8   6   3      634.56      701.87     37.52 o 
  -7   6   3    18500.94    17660.42    336.17 o 
  -6   6   3     8063.05     7440.18    123.74 o 
  -5   6   3    10813.55    10592.37    178.66 o 
  -4   6   3    11620.30    10687.38    176.82 o 
  -3   6   3     1159.31      816.11     51.24 o 
  -2   6   3     6972.00     6612.42    120.62 o 
  -1   6   3      854.50     1168.33     37.78 o 
   0   6   3    13716.65    13407.86    207.63 o 
   1   6   3    19059.61    18815.76    277.14 o 
   2   6   3     9697.83    10663.70    198.46 o 
   3   6   3    22817.72    22833.46    682.47 o 
   4   6   3     1618.51     1704.64     55.49 o 
   5   6   3     5218.84     4622.59    101.16 o 
   6   6   3      900.89     1122.52     41.49 o 
   7   6   3     6114.11     5547.17     96.21 o 
   8   6   3     4491.78     4227.93     93.11 o 
   9   6   3      703.27      658.70     47.07 o 
  10   6   3     4173.11     3971.89    113.49 o 
  11   6   3      182.16      138.30     37.86 o 
  12   6   3     8038.89     7792.94    165.95 o 
  13   6   3      194.62      183.58     42.14 o 
  14   6   3      933.97     1038.02     72.54 o 
  15   6   3     2679.52     2808.75    114.29 o 
  16   6   3      225.13      146.68     48.78 o 
  17   6   3     1133.92     1306.85    110.66 o 
 -17   7   3      650.68      591.77     72.55 o 
 -16   7   3      194.46      171.79     48.97 o 
 -15   7   3     2052.18     2138.79    105.12 o 
 -14   7   3      856.61      874.02     69.77 o 
 -13   7   3     1963.37     1841.40     91.86 o 
 -12   7   3     4085.64     4087.25    120.07 o 
 -11   7   3     4581.14     4445.17    111.66 o 
 -10   7   3     8965.13     8725.80    162.50 o 
  -9   7   3     2961.32     2798.05    100.61 o 
  -8   7   3    13647.62    13672.14    266.15 o 
  -7   7   3      954.16     1091.45     57.78 o 
  -6   7   3     4833.00     4571.76    136.97 o 
  -5   7   3     6922.13     7174.68    138.58 o 
  -4   7   3     2192.18     2115.27     94.22 o 
  -3   7   3    14961.73    15352.07    239.46 o 
  -2   7   3     2987.56     3585.23    116.38 o 
  -1   7   3    17227.46    16853.07    229.72 o 
   0   7   3     6520.16     6161.73    119.29 o 
   1   7   3    13646.52    14264.46    225.60 o 
   2   7   3    19494.91    20178.16    339.83 o 
   3   7   3     2076.67     1812.78     68.86 o 
   4   7   3    10803.13    10395.76    183.92 o 
   5   7   3      926.97      949.48     52.36 o 
   6   7   3     5348.87     5304.73    129.61 o 
   7   7   3     2442.09     2524.27     79.01 o 
   8   7   3     7032.28     7004.79    141.32 o 
   9   7   3     4706.80     4696.00    105.85 o 
  10   7   3     2247.66     2368.11     81.67 o 
  11   7   3     8710.56     8747.93    163.88 o 
  12   7   3       13.52        0.00     28.80 o 
  13   7   3     2024.80     2178.14     96.56 o 
  14   7   3     1262.61      954.84     73.13 o 
  15   7   3     1864.09     1838.18    140.16 o 
  16   7   3     1567.04     1671.20     98.92 o 
 -17   8   3      731.90      593.74     73.04 o 
 -16   8   3     1737.65     1931.42    121.32 o 
 -15   8   3        0.15        3.61     38.75 o 
 -14   8   3     2457.43     2461.21    101.38 o 
 -13   8   3      862.07      916.55     65.22 o 
 -12   8   3     4353.67     4050.73    112.07 o 
 -11   8   3     3195.16     3464.18    100.01 o 
 -10   8   3     1357.16     1300.11     66.32 o 
  -9   8   3     5267.43     5438.45    121.21 o 
  -8   8   3      102.34       57.11     26.03 o 
  -7   8   3     7189.11     6902.78    164.35 o 
  -6   8   3     1749.54     1755.26     78.39 o 
  -5   8   3     2712.48     2455.98     76.99 o 
  -4   8   3    10785.51    10992.69    199.78 o 
  -3   8   3      544.07      571.45     40.24 o 
  -2   8   3    25617.00    26708.25    386.68 o 
  -1   8   3      237.90      295.92     26.47 o 
   0   8   3     8458.85     7074.66    136.52 o 
   1   8   3    26349.16    25431.13    372.64 o 
   2   8   3    14055.47    15020.34    273.16 o 
   3   8   3     9586.97     9211.55    170.47 o 
   4   8   3      273.35      325.27     42.18 o 
   5   8   3    13472.61    13862.22    237.73 o 
   6   8   3        6.46        0.00     23.01 o 
   7   8   3     5857.67     5570.23    172.38 o 
   8   8   3     4318.82     4442.10    110.15 o 
   9   8   3     4964.91     4890.85    120.39 o 
  10   8   3     2376.09     2379.80    111.42 o 
  11   8   3      297.11      353.58     53.09 o 
  12   8   3     3003.57     3288.34    185.69 o 
  13   8   3      225.53      168.79     40.55 o 
  14   8   3     1315.14     1480.23     82.27 o 
  15   8   3      430.45      445.02     55.14 o 
  16   8   3       25.76        7.33     42.69 o 
 -16   9   3       11.64        0.00     42.43 o 
 -15   9   3     2119.38     2621.18    150.30 o 
 -14   9   3      807.57      752.78     70.42 o 
 -13   9   3     1465.92     1683.24     86.36 o 
 -12   9   3     2998.22     2925.84    145.05 o 
 -11   9   3     1773.39     1842.79     82.63 o 
 -10   9   3     5761.79     5475.52    138.11 o 
  -9   9   3      958.90     1202.28     70.76 o 
  -8   9   3    16090.26    16712.13    285.09 o 
  -7   9   3     1160.91     1221.54     74.04 o 
  -6   9   3     4919.08     4742.78    132.02 o 
  -5   9   3     3328.10     3138.16    100.03 o 
  -4   9   3     4594.56     4850.58    129.61 o 
  -3   9   3    12758.81    13464.36    226.34 o 
  -2   9   3        2.97        0.00     18.82 o 
  -1   9   3    14691.86    15212.00    283.57 o 
   0   9   3      349.46      274.30     40.91 o 
   1   9   3     6266.77     6380.12    149.34 o 
   2   9   3     3730.55     3615.24    107.38 o 
   3   9   3     1128.50     1273.70     72.67 o 
   4   9   3     6591.65     6422.00    140.19 o 
   5   9   3      774.39      835.89     56.24 o 
   6   9   3     5023.81     4932.51    124.77 o 
   7   9   3      506.46      427.20     50.71 o 
   8   9   3     4413.36     4381.70    127.31 o 
   9   9   3     6118.93     6397.83    144.77 o 
  10   9   3      131.67       49.06     32.93 o 
  11   9   3     2656.44     2764.72    105.28 o 
  12   9   3      580.65      529.00     57.55 o 
  13   9   3     1175.40     1254.14    120.19 o 
  14   9   3     1153.67     1267.94     92.92 o 
  15   9   3      496.43      453.61     69.63 o 
 -15  10   3       29.43        0.00     43.40 o 
 -14  10   3     2030.79     2272.94    114.01 o 
 -13  10   3     1124.87     1037.96     78.42 o 
 -12  10   3      407.00      412.62     55.57 o 
 -11  10   3      374.70      380.08     52.42 o 
 -10  10   3      559.38      624.74     66.30 o 
  -9  10   3     6561.23     6781.88    160.34 o 
  -8  10   3      529.41      540.66     65.69 o 
  -7  10   3     6594.60     6675.97    171.85 o 
  -6  10   3     3406.71     3550.23    117.16 o 
  -5  10   3     1365.30     1233.23     64.99 o 
  -4  10   3     6091.11     5848.57    132.91 o 
  -3  10   3      941.61      988.85     75.81 o 
  -2  10   3    13592.63    13605.62    268.79 o 
  -1  10   3      511.52      538.32     53.72 o 
   0  10   3      941.64      758.65     61.12 o 
   1  10   3     6733.08     6693.79    193.03 o 
   2  10   3     2757.84     2780.07    122.04 o 
   3  10   3    12396.00    12269.00    220.94 o 
   4  10   3       16.46       10.18     28.16 o 
   5  10   3    10923.23    10944.22    210.47 o 
   6  10   3      455.58      411.04     67.12 o 
   7  10   3     6223.85     6012.63    147.85 o 
   8  10   3     1680.25     1770.87     88.12 o 
   9  10   3     2620.77     2580.14    120.43 o 
  10  10   3     7226.95     7636.85    169.70 o 
  11  10   3      303.00      258.81     47.01 o 
  12  10   3      986.25     1195.70    102.91 o 
  13  10   3      295.71      241.32     59.62 o 
  14  10   3     2092.00     2090.71    108.15 o 
 -14  11   3       30.76       52.02     53.77 o 
 -13  11   3     2385.50     2293.98    149.82 o 
 -12  11   3      373.37      397.60     86.68 o 
 -11  11   3      146.61      197.27     54.73 o 
 -10  11   3     1420.18     1442.04     97.04 o 
  -9  11   3        2.93        0.00     36.21 o 
  -8  11   3     3668.53     3511.58    273.69 o 
  -7  11   3      903.51      901.97     88.73 o 
  -6  11   3     2754.41     2737.42    146.57 o 
  -5  11   3     1796.71     1881.68     95.31 o 
  -4  11   3     2581.57     2548.14    107.65 o 
  -3  11   3     7784.02     7710.48    187.79 o 
  -2  11   3     1400.04     1220.92     79.23 o 
  -1  11   3     6516.83     6030.37    159.42 o 
   0  11   3      789.13      624.71     90.61 o 
   1  11   3     1170.45     1062.03    163.59 o 
   2  11   3     7602.06     7636.82    253.51 o 
   3  11   3     3463.20     3204.58    181.77 o 
   4  11   3    13325.52    13244.10    276.80 o 
   5  11   3       17.63        8.10     33.49 o 
   6  11   3     5948.57     6099.97    151.45 o 
   7  11   3      519.04      556.91     56.90 o 
   8  11   3     2369.18     2659.72    115.82 o 
   9  11   3     3050.19     3131.02    125.24 o 
  10  11   3       60.38       21.21     41.27 o 
  11  11   3     1286.09     1446.01     94.11 o 
  12  11   3       71.38        0.00     41.65 o 
  13  11   3     1558.52     1672.89     97.35 o 
 -13  12   3      409.33      527.11     96.44 o 
 -12  12   3      895.14      935.12    110.68 o 
 -11  12   3     1236.76     1234.36    113.93 o 
 -10  12   3      275.03      278.21     67.54 o 
  -9  12   3     2884.56     3124.90    157.59 o 
  -8  12   3      324.23      220.21     61.93 o 
  -7  12   3     4854.09     4802.22    214.19 o 
  -6  12   3      658.63      734.30     80.42 o 
  -5  12   3     1555.65     1819.91    149.74 o 
  -4  12   3     2422.09     2583.81    113.49 o 
  -3  12   3     3184.07     3157.16    136.44 o 
  -2  12   3     4269.15     4561.38    142.76 o 
  -1  12   3       99.21       43.16     38.49 o 
   0  12   3     6032.12     6309.35    200.53 o 
   1  12   3       48.72        0.00     29.59 o 
   2  12   3      562.88      572.04     61.96 o 
   3  12   3     7474.91     7865.88    213.80 o 
   4  12   3      318.49      419.02     57.90 o 
   5  12   3     2508.95     2367.53    113.29 o 
   6  12   3      628.51      591.20     68.18 o 
   7  12   3     1896.82     1826.78    108.33 o 
   8  12   3      662.93      785.66     68.62 o 
   9  12   3      123.40      251.63     50.79 o 
  10  12   3     2065.08     2134.33    171.23 o 
  11  12   3       79.43      145.92     51.52 o 
  12  12   3     1364.97     1549.92    103.70 o 
 -12  13   3      286.64      225.45     75.94 o 
 -11  13   3      303.18      324.87     79.58 o 
 -10  13   3      754.50      762.13     97.05 o 
  -9  13   3        5.64        0.00     63.67 o 
  -8  13   3     1261.39     1161.34    114.44 o 
  -7  13   3      443.91      406.79     71.80 o 
  -6  13   3     1254.53     1296.67    163.47 o 
  -5  13   3     1162.51     1048.92    102.71 o 
  -4  13   3     1492.23     1480.65    157.84 o 
  -3  13   3     3111.54     3300.89    223.11 o 
  -2  13   3       34.84        0.00     44.22 o 
  -1  13   3     2689.62     2836.10    145.06 o 
   0  13   3      799.65      950.32    133.22 o 
   1  13   3     2670.67     2718.69    141.69 o 
   2  13   3      782.66      744.16     71.43 o 
   3  13   3      817.64      790.50     74.42 o 
   4  13   3     4796.46     4488.43    151.19 o 
   5  13   3       51.68        0.00     43.06 o 
   6  13   3     1971.70     2160.78    118.01 o 
   7  13   3      330.16      399.51     63.44 o 
   8  13   3      832.61      837.15     85.27 o 
   9  13   3     1044.25     1211.25    100.96 o 
  10  13   3      153.45      170.35     58.67 o 
  11  13   3      680.83      795.49     90.72 o 
 -11  14   3      764.09      910.69    109.62 o 
 -10  14   3      271.23      184.44     71.16 o 
  -9  14   3      574.03      570.76    121.83 o 
  -8  14   3       54.72       49.56     58.26 o 
  -7  14   3      958.15      952.16    156.41 o 
  -6  14   3      334.78      344.33    104.66 o 
  -5  14   3      267.89      274.10    102.38 o 
  -4  14   3     1611.47     1497.64    119.99 o 
  -3  14   3      248.74      298.14     94.02 o 
  -2  14   3     1367.64     1376.86    115.15 o 
  -1  14   3      567.26      557.99     84.69 o 
   0  14   3     2802.47     2818.00    151.53 o 
   1  14   3      152.13      167.64     61.76 o 
   2  14   3      699.63      550.96     81.98 o 
   3  14   3      934.25     1053.22    104.99 o 
   4  14   3        0.33        0.00     50.19 o 
   5  14   3      906.34      833.15     97.53 o 
   6  14   3      119.68      216.68     68.20 o 
   7  14   3      867.96      819.92    178.17 o 
   8  14   3      549.24      567.60     77.92 o 
   9  14   3      325.87      247.79     68.51 o 
  -9  15   3       26.24      125.64     69.32 o 
  -8  15   3      701.86      834.45    108.21 o 
  -7  15   3      112.00       58.81     63.21 o 
  -6  15   3      411.48      375.17     79.04 o 
  -5  15   3      212.89      210.91     68.03 o 
  -4  15   3       23.68        0.00     54.95 o 
  -3  15   3     1426.88     1328.25    132.37 o 
  -2  15   3        7.56       28.10     59.97 o 
  -1  15   3      935.07     1055.19    160.82 o 
   0  15   3      171.76      152.57     65.68 o 
   1  15   3      494.57      546.84    104.46 o 
   2  15   3       67.02       42.46     56.11 o 
   3  15   3        3.30       18.06     55.92 o 
   4  15   3      714.24      726.03     97.06 o 
   5  15   3       70.81       50.51     62.42 o 
   6  15   3      300.68      437.45     84.38 o 
   7  15   3      157.96       27.86     70.45 o 
  -6  16   3       59.51        0.00     92.28 o 
  -5  16   3      258.64      257.55     78.74 o 
  -4  16   3       84.15        0.00     59.86 o 
  -3  16   3      295.37      270.38     76.74 o 
  -2  16   3      724.09      650.34     94.64 o 
  -1  16   3      113.60       45.30     64.33 o 
   0  16   3      474.63      436.64     85.53 o 
   1  16   3      263.15      261.98     76.26 o 
   2  16   3      232.71      152.00     68.55 o 
   3  16   3       76.20      133.22     67.45 o 
   4  16   3       13.59       58.60     67.33 o 
   5  16   3      641.23      627.21     96.03 o 
 -19   0   4      556.48      664.45     78.76 o 
 -18   0   4       24.71        0.00     44.19 o 
 -17   0   4     3755.32     3822.58    177.36 o 
 -16   0   4      710.59      718.40     72.28 o 
 -15   0   4     7214.61     6769.82    180.04 o 
 -14   0   4     4493.38     4835.54    142.88 o 
 -13   0   4      366.59      229.62     41.25 o 
 -12   0   4    20321.48    21435.09    378.03 o 
 -11   0   4       14.46       82.63     28.40 o 
 -10   0   4    33288.06    35156.80    557.08 o 
  -9   0   4    18394.54    20915.71    349.42 o 
  -8   0   4    39762.22    42799.20    648.68 o 
  -7   0   4     6052.89     6478.83    130.41 o 
  -6   0   4    22141.83    22494.33    407.68 o 
  -5   0   4    40111.34    43607.18    741.04 o 
  -4   0   4    62711.05    73756.17   2111.02 o 
  -3   0   4    50776.61    48629.97    809.07 o 
  -2   0   4     2178.21     1432.17     49.93 o 
   0   0   4    49970.91    51573.26   1049.53 o 
   1   0   4    10464.02    12469.26    282.45 o 
   2   0   4      344.75      129.42     31.60 o 
   3   0   4    14853.73    21361.55    471.67 o 
   4   0   4    28742.91    28646.13    507.23 o 
   5   0   4    16746.48    15017.63    293.41 o 
   6   0   4       38.06        0.00     26.21 o 
   7   0   4    18257.35    19260.23    378.12 o 
   8   0   4     3014.04     3257.19    172.43 o 
   9   0   4    28098.09    27172.95    453.98 o 
  10   0   4     1410.91     1404.06     79.44 o 
  11   0   4     4960.59     4657.62    135.68 o 
  12   0   4     4900.62     4925.23    145.67 o 
  13   0   4      239.23      255.24     48.57 o 
  14   0   4     5078.21     5269.47    166.51 o 
  15   0   4      607.03      566.40     68.34 o 
  16   0   4     5350.90     5762.13    204.90 o 
  17   0   4     1014.67      959.44    147.51 o 
 -19   1   4      160.14      132.47     39.62 o 
 -18   1   4     1818.09     1931.80     81.93 o 
 -17   1   4       20.67        0.00     28.25 o 
 -16   1   4     3360.84     3516.97    107.84 o 
 -15   1   4      677.22      703.58     47.99 o 
 -14   1   4     2784.88     2819.97     89.33 o 
 -13   1   4     6659.66     6770.26    119.32 o 
 -12   1   4        2.25        0.00     19.16 o 
 -11   1   4    10460.68     9603.94    141.29 o 
 -10   1   4     4414.74     4430.03     81.93 o 
  -9   1   4    15280.20    15052.54    188.35 o 
  -8   1   4    24566.35    25126.20    284.21 o 
  -7   1   4    28933.63    32100.43    348.63 o 
  -6   1   4    49913.98    50690.69    564.63 o 
  -5   1   4     5466.40     5882.78    101.16 o 
  -4   1   4    29724.54    29574.89    359.57 o 
  -3   1   4       59.57       16.81      8.93 o 
  -2   1   4     2998.48     2171.40     57.49 o 
  -1   1   4     9886.86     9961.19    228.57 o 
   0   1   4     3928.08     3612.71    104.37 o 
   1   1   4    92259.56   103479.37   1472.13 o 
   2   1   4       32.36       26.18     14.03 o 
   3   1   4    26657.60    25025.92    385.50 o 
   4   1   4      779.68      603.65     29.08 o 
   5   1   4    15775.38    14614.15    203.44 o 
   6   1   4    11194.59     9208.14    135.46 o 
   7   1   4     2331.22     1927.96     53.65 o 
   8   1   4    25846.42    25475.18    319.55 o 
   9   1   4       76.67       77.92     21.80 o 
  10   1   4     7006.00     6580.33    138.55 o 
  11   1   4     3288.55     3249.15     84.56 o 
  12   1   4     7311.43     7545.67    133.91 o 
  13   1   4     4846.96     4931.81    107.45 o 
  14   1   4       42.85        3.47     27.78 o 
  15   1   4     3117.28     3263.35     99.15 o 
  16   1   4       63.76       57.61     34.57 o 
  17   1   4     2021.11     1981.01     88.38 o 
 -19   2   4     1116.78     1143.76     70.03 o 
 -18   2   4       57.50       43.55     31.50 o 
 -17   2   4     1503.31     1781.12     77.53 o 
 -16   2   4      207.50      208.23     35.73 o 
 -15   2   4     4015.12     4090.47    138.89 o 
 -14   2   4     5494.06     5587.14    155.10 o 
 -13   2   4       39.81       13.64     29.47 o 
 -12   2   4     4357.82     3921.79    118.52 o 
 -11   2   4       46.17       42.91     18.90 o 
 -10   2   4    15351.14    14110.26    183.96 o 
  -9   2   4    10254.27    10518.56    142.92 o 
  -8   2   4    10833.55    10870.58    142.21 o 
  -7   2   4    29025.53    29755.96    325.91 o 
  -6   2   4     2125.41     2092.30     88.76 o 
  -5   2   4    38966.52    37819.59    536.50 o 
  -4   2   4     4448.73     4407.95     87.81 o 
  -3   2   4    22600.47    22878.72    343.84 o 
  -2   2   4    50366.20    55900.64    931.16 o 
  -1   2   4    14918.37    18271.74    400.42 o 
   0   2   4    44807.16    50267.61   1036.56 o 
   1   2   4       22.65       47.40     12.40 o 
   2   2   4    29621.94    28971.45    389.28 o 
   3   2   4     6876.43     7727.64    115.87 o 
   4   2   4    17531.66    16098.39    215.60 o 
   5   2   4    20939.85    21479.73    262.51 o 
   6   2   4    19676.81    20739.49    259.64 o 
   7   2   4    31261.67    32378.56    418.90 o 
   8   2   4     1464.74     1448.35     52.85 o 
   9   2   4    12622.57    11937.81    179.11 o 
  10   2   4      303.28      332.84     33.26 o 
  11   2   4     9100.55     8986.24    155.59 o 
  12   2   4     5313.47     5315.88    116.47 o 
  13   2   4      281.94      279.14     35.74 o 
  14   2   4     2837.08     3112.56     95.14 o 
  15   2   4        2.71        0.00     28.12 o 
  16   2   4     3418.88     3195.89    102.95 o 
  17   2   4      451.77      586.57     57.26 o 
 -19   3   4        1.88       20.84     37.33 o 
 -18   3   4     1701.73     1985.60     84.32 o 
 -17   3   4      166.97      214.67     38.16 o 
 -16   3   4     2734.47     2756.23     88.25 o 
 -15   3   4     5724.40     5390.71    113.52 o 
 -14   3   4      408.13      469.91     42.99 o 
 -13   3   4     4833.18     4498.69     94.52 o 
 -12   3   4        2.97        0.00     18.74 o 
 -11   3   4    17763.13    17389.11    222.76 o 
 -10   3   4      862.26      859.04     56.09 o 
  -9   3   4    17880.27    16615.39    205.93 o 
  -8   3   4     8610.18     8444.94    127.07 o 
  -7   3   4     8116.11     8186.23    142.34 o 
  -6   3   4    44260.28    47393.06    573.75 o 
  -5   3   4      170.31      114.31     16.95 o 
  -4   3   4    22160.67    19607.76    273.61 o 
  -3   3   4     2823.04     2586.00     59.18 o 
  -2   3   4   103120.48   113009.93   1856.09 o 
  -1   3   4     2317.61     4371.49    100.79 o 
   0   3   4      466.30      326.25     24.65 o 
   1   3   4     5195.92     3223.99     70.35 o 
   2   3   4     5587.77     6671.02     94.37 o 
   3   3   4    11049.28     9474.04    138.21 o 
   4   3   4    18994.33    19407.20    237.21 o 
   5   3   4     3313.68     2805.56     59.30 o 
   6   3   4    36615.67    39830.23    463.37 o 
   7   3   4     3574.11     3687.50     94.85 o 
   8   3   4    17203.23    17369.17    234.77 o 
   9   3   4      697.64      664.66     40.28 o 
  10   3   4    11600.41    11175.89    176.72 o 
  11   3   4     3407.14     3233.57     86.48 o 
  12   3   4     1270.62     1268.17     63.42 o 
  13   3   4     3332.21     3452.62     99.46 o 
  14   3   4      690.33      604.52     57.25 o 
  15   3   4     4894.60     4890.33    116.27 o 
  16   3   4      179.51      144.03     39.14 o 
  17   3   4     1101.20     1279.86     75.98 o 
 -19   4   4     1846.49     1922.71     94.64 o 
 -18   4   4       19.61        8.12     35.11 o 
 -17   4   4     2024.93     2048.46     89.13 o 
 -16   4   4       20.88       19.67     28.92 o 
 -15   4   4     2814.76     3070.05     89.09 o 
 -14   4   4     2437.48     2330.35     75.00 o 
 -13   4   4       55.62       48.39     23.72 o 
 -12   4   4     4217.31     4144.59     87.48 o 
 -11   4   4      553.74      471.69     35.60 o 
 -10   4   4     2533.56     2511.23     65.72 o 
  -9   4   4       20.77       32.77     17.47 o 
  -8   4   4     6199.99     5719.47    104.90 o 
  -7   4   4    27673.49    29584.00    414.63 o 
  -6   4   4        6.55       54.48     15.18 o 
  -5   4   4    24055.15    22583.41    267.74 o 
  -4   4   4     6057.98     5807.32    101.61 o 
  -3   4   4    37955.04    41933.00    553.98 o 
  -2   4   4     4917.70     7444.41    119.67 o 
  -1   4   4    50100.95    56602.62    735.00 o 
   0   4   4    19523.80    18185.88    289.71 o 
   1   4   4      314.53      369.13     28.30 o 
   2   4   4    21511.82    21326.77    276.34 o 
   3   4   4     7239.37     7003.79    103.95 o 
   4   4   4    26107.66    28148.57    311.60 o 
   5   4   4     7256.91     8039.16    121.06 o 
   6   4   4     8506.16     7836.43    122.52 o 
   7   4   4    14061.34    13743.42    192.16 o 
   8   4   4       61.51       51.92     20.42 o 
   9   4   4     4512.16     4582.17     95.85 o 
  10   4   4        7.18        0.00     20.64 o 
  11   4   4     3968.14     4028.92     96.73 o 
  12   4   4     1644.11     1773.07     72.77 o 
  13   4   4      289.36      260.82     40.17 o 
  14   4   4      452.77      462.15     46.68 o 
  15   4   4       26.79       54.88     40.84 o 
  16   4   4     1249.51     1378.65    101.25 o 
  17   4   4      396.14      272.16     56.59 o 
 -18   5   4     1472.44     1585.29     97.29 o 
 -17   5   4        1.64        9.16     33.93 o 
 -16   5   4     2161.07     2195.01     89.11 o 
 -15   5   4      727.59      872.04     59.24 o 
 -14   5   4      237.29      174.35     35.49 o 
 -13   5   4     3787.37     3559.45     85.96 o 
 -12   5   4      463.07      510.25     44.64 o 
 -11   5   4     3070.22     2826.18    110.42 o 
 -10   5   4      289.89      272.85     31.43 o 
  -9   5   4     9935.06     9857.23    161.42 o 
  -8   5   4     3518.84     3475.80     97.73 o 
  -7   5   4      455.63      203.30     32.55 o 
  -6   5   4     2463.61     1826.30     46.78 o 
  -5   5   4     2346.15     2863.35     56.81 o 
  -4   5   4    26731.29    29259.61    366.58 o 
  -3   5   4       94.54       62.97     17.54 o 
  -2   5   4    14143.58    15633.78    228.17 o 
  -1   5   4      214.29      153.60     18.68 o 
   0   5   4    11773.50    13782.75    233.80 o 
   1   5   4     8956.35     8466.67    156.80 o 
   2   5   4      532.71      544.63     34.64 o 
   3   5   4    13066.84    13160.89    210.83 o 
   4   5   4     5542.61     5425.53     85.27 o 
   5   5   4     7734.54     7637.40    111.57 o 
   6   5   4     5468.25     5436.60     91.38 o 
   7   5   4      113.99       27.70     19.04 o 
   8   5   4     6427.72     6444.28    116.47 o 
   9   5   4      131.79      210.06     29.67 o 
  10   5   4     4126.05     4107.62     97.03 o 
  11   5   4     1362.40     1474.95     65.26 o 
  12   5   4       61.10       53.81     31.56 o 
  13   5   4     1360.39     1435.67     79.08 o 
  14   5   4      419.61      427.43     52.87 o 
  15   5   4     1516.34     1579.50     90.33 o 
  16   5   4      224.38      142.32     48.39 o 
  17   5   4     1053.66     1171.74     79.38 o 
 -18   6   4        0.83        5.95     38.10 o 
 -17   6   4      776.70      788.37     63.46 o 
 -16   6   4      176.05      166.22     39.93 o 
 -15   6   4      214.46      219.55     39.86 o 
 -14   6   4      854.05      860.46     68.15 o 
 -13   6   4      465.53      441.18     50.91 o 
 -12   6   4     2822.53     2784.61    100.46 o 
 -11   6   4        5.22        0.34     26.46 o 
 -10   6   4     1621.52     1490.18     69.82 o 
  -9   6   4     1450.82     1577.68     58.47 o 
  -8   6   4     5032.07     5341.65    130.95 o 
  -7   6   4     7366.20     7041.63    113.09 o 
  -6   6   4     1892.96     2302.14     54.75 o 
  -5   6   4     5148.81     5274.39     94.07 o 
  -4   6   4       41.87       31.90     14.56 o 
  -3   6   4      943.18     1064.78     37.16 o 
  -2   6   4      465.98      701.86     30.90 o 
  -1   6   4     2607.80     2445.40     55.36 o 
   0   6   4     9481.19     9289.53    156.13 o 
   1   6   4     1395.81     1804.58     56.50 o 
   2   6   4    13663.53    13316.19    211.25 o 
   3   6   4      933.72     1035.84     55.63 o 
   4   6   4     7322.04     7442.47    130.01 o 
   5   6   4     1748.74     1841.84     53.58 o 
   6   6   4      104.34       86.97     19.27 o 
   7   6   4     3977.22     3561.74    101.42 o 
   8   6   4      521.48      532.66     39.85 o 
   9   6   4     4582.94     4252.87    158.12 o 
  10   6   4     1460.75     1316.99     67.70 o 
  11   6   4     3107.04     3181.21    101.08 o 
  12   6   4     1816.53     2090.81     90.63 o 
  13   6   4     1179.17     1203.94     76.54 o 
  14   6   4     1026.28      988.99     72.98 o 
  15   6   4       28.33       40.07     40.47 o 
  16   6   4      477.28      491.67     61.78 o 
 -17   7   4        0.39        0.00     40.05 o 
 -16   7   4      679.34      686.38     76.41 o 
 -15   7   4        2.02       23.17     39.18 o 
 -14   7   4       14.97        9.84     38.58 o 
 -13   7   4       62.73      101.86     38.87 o 
 -12   7   4      933.07      849.05     63.88 o 
 -11   7   4      523.38      641.43     50.09 o 
 -10   7   4      772.07      782.94     59.69 o 
  -9   7   4        8.38       15.96     21.77 o 
  -8   7   4     1694.93     1893.38     73.85 o 
  -7   7   4       58.05       46.57     21.96 o 
  -6   7   4     3597.65     3106.46     83.60 o 
  -5   7   4      572.12      521.70     41.11 o 
  -4   7   4     4368.82     4358.94     84.13 o 
  -3   7   4     6449.91     7145.16    117.55 o 
  -2   7   4      850.42     1213.34     42.46 o 
  -1   7   4     6674.58     5868.90    101.64 o 
   0   7   4    12854.62    14686.32    230.87 o 
   1   7   4    12833.78    14175.13    240.07 o 
   2   7   4     1895.89     2406.37     70.29 o 
   3   7   4     5186.61     4816.55    121.97 o 
   4   7   4      331.03      323.80     33.81 o 
   5   7   4     2242.83     2394.77     81.93 o 
   6   7   4      181.97      195.59     36.84 o 
   7   7   4        4.52       12.59     22.46 o 
   8   7   4     1571.65     1463.40     65.68 o 
   9   7   4       18.84       55.94     27.16 o 
  10   7   4     2194.90     2201.32     80.55 o 
  11   7   4      192.50      175.50     36.54 o 
  12   7   4      688.74      691.16     59.21 o 
  13   7   4      364.17      288.88     47.21 o 
  14   7   4      111.88      125.46     44.44 o 
  15   7   4       58.66       57.30     43.72 o 
  16   7   4      101.08      128.28     49.07 o 
 -17   8   4       55.32       42.46     49.31 o 
 -16   8   4       47.29       63.75     42.62 o 
 -15   8   4       18.73       27.38     37.16 o 
 -14   8   4     1491.64     1484.83     81.19 o 
 -13   8   4      824.37      871.07     62.90 o 
 -12   8   4       82.95      106.26     35.25 o 
 -11   8   4      295.67      156.39     36.22 o 
 -10   8   4     1651.96     1722.31     72.64 o 
  -9   8   4      623.29      583.93     50.97 o 
  -8   8   4      398.81      351.47     39.65 o 
  -7   8   4      646.99      795.27     63.22 o 
  -6   8   4        1.35        0.00     21.60 o 
  -5   8   4       87.42       87.29     26.17 o 
  -4   8   4        0.34        0.00     19.66 o 
  -3   8   4     1797.32     1794.25     62.79 o 
  -2   8   4     3024.04     3246.23     72.57 o 
  -1   8   4     1616.20     2126.06     62.53 o 
   0   8   4     1809.19     2146.84     68.96 o 
   1   8   4      287.34      382.66     36.32 o 
   2   8   4     4086.10     4070.27     99.05 o 
   3   8   4       15.91       30.55     21.73 o 
   4   8   4      208.74      212.55     31.83 o 
   5   8   4      695.46      743.23     52.25 o 
   6   8   4      638.27      732.03     53.95 o 
   7   8   4        9.21        7.63     24.59 o 
   8   8   4      512.44      507.27     46.11 o 
   9   8   4      694.16      528.73     72.41 o 
  10   8   4      140.37      112.92     35.46 o 
  11   8   4      571.08      434.16     53.41 o 
  12   8   4     1087.17     1254.86     72.14 o 
  13   8   4        1.57        0.00     33.65 o 
  14   8   4      387.33      464.29     54.24 o 
  15   8   4        2.10        0.00     40.37 o 
 -16   9   4       27.78       78.85     52.39 o 
 -15   9   4        0.12       35.08     40.26 o 
 -14   9   4      146.42       78.46     54.98 o 
 -13   9   4       87.77      109.60     48.95 o 
 -12   9   4       33.50       91.22     37.44 o 
 -11   9   4     1828.14     1677.57    102.76 o 
 -10   9   4      137.70      121.25     33.81 o 
  -9   9   4     1087.96     1116.97     78.17 o 
  -8   9   4      360.52      365.49     42.99 o 
  -7   9   4      750.26      733.64     63.92 o 
  -6   9   4       53.75       95.39     30.32 o 
  -5   9   4      301.70      417.61     41.36 o 
  -4   9   4      241.69      247.44     46.58 o 
  -3   9   4      225.55      305.14     34.73 o 
  -2   9   4      126.69      105.02     25.47 o 
  -1   9   4     3566.38     3426.46    144.72 o 
   0   9   4     1112.43     1282.24     57.87 o 
   1   9   4      404.31      417.45     52.52 o 
   2   9   4      261.43      284.89     38.85 o 
   3   9   4      912.71     1000.36     64.96 o 
   4   9   4        2.57       11.66     25.95 o 
   5   9   4       48.85       41.02     30.96 o 
   6   9   4      885.03      798.65     62.44 o 
   7   9   4        0.37        9.72     27.97 o 
   8   9   4      141.36      140.68     35.08 o 
   9   9   4       91.67       92.72     35.27 o 
  10   9   4      447.93      427.85     51.38 o 
  11   9   4       38.80        0.00     35.47 o 
  12   9   4       51.77        0.00     36.81 o 
  13   9   4        9.75       27.97     40.02 o 
  14   9   4       68.70        0.00     40.97 o 
  15   9   4       72.61       44.25     45.78 o 
 -15  10   4        4.74        0.00     46.08 o 
 -14  10   4       65.37       67.76     45.93 o 
 -13  10   4       16.69       49.88     41.80 o 
 -12  10   4      159.69      192.40     45.49 o 
 -11  10   4       47.04        0.00     32.97 o 
 -10  10   4       18.27       25.56     33.52 o 
  -9  10   4      111.91       87.44     33.96 o 
  -8  10   4     1014.77     1077.60     73.95 o 
  -7  10   4      512.20      389.27     45.60 o 
  -6  10   4       49.87       23.44     27.91 o 
  -5  10   4       24.80        0.00     24.39 o 
  -4  10   4      800.74      930.24     55.81 o 
  -3  10   4      446.75      499.75     52.58 o 
  -2  10   4     2897.59     2816.89    102.20 o 
  -1  10   4      119.05      165.40     38.33 o 
   0  10   4       84.08       91.46     33.67 o 
   1  10   4     1130.45     1031.55     68.77 o 
   2  10   4      655.12      643.40     49.69 o 
   3  10   4      894.74      783.15     62.86 o 
   4  10   4        0.43       36.68     37.20 o 
   5  10   4      278.04      317.83     42.94 o 
   6  10   4      391.64      346.06     46.29 o 
   7  10   4        1.37        0.00     31.49 o 
   8  10   4       58.45       64.24     36.94 o 
   9  10   4       87.38       47.79     38.41 o 
  10  10   4      147.12      190.86     43.86 o 
  11  10   4       80.53      111.45     41.27 o 
  12  10   4       10.34        0.00     35.43 o 
  13  10   4       19.54       28.90     42.75 o 
  14  10   4        2.38        0.00     40.76 o 
 -15  11   4        5.50       19.51     54.03 o 
 -14  11   4      361.86      260.89     77.25 o 
 -13  11   4      151.53      135.77     63.37 o 
 -12  11   4        5.64        0.00     42.70 o 
 -11  11   4       13.03       60.21     41.09 o 
 -10  11   4       27.88        0.00     37.59 o 
  -9  11   4       23.32        8.21     35.23 o 
  -8  11   4      302.11      265.65     74.66 o 
  -7  11   4       50.87        0.00     39.98 o 
  -6  11   4     1946.93     1869.85    160.95 o 
  -5  11   4      789.24      849.34    124.25 o 
  -4  11   4      393.32      233.43     44.58 o 
  -3  11   4      709.00      739.76     95.27 o 
  -2  11   4      709.91      743.93     64.59 o 
  -1  11   4      212.05      167.82     41.28 o 
   0  11   4      164.98      172.59     64.65 o 
   1  11   4     1586.19     1571.49     85.51 o 
   2  11   4        1.41       93.87     37.64 o 
   3  11   4     1565.18     1473.82    102.39 o 
   4  11   4      435.61      482.76     56.79 o 
   5  11   4       19.27      103.99     38.60 o 
   6  11   4      282.74      248.29     44.17 o 
   7  11   4       98.45       51.66     37.32 o 
   8  11   4        5.59       39.36     47.93 o 
   9  11   4      861.35      846.37     71.97 o 
  10  11   4      702.96      677.05     68.68 o 
  11  11   4        0.85        0.00     43.79 o 
  12  11   4        5.72        0.00     43.22 o 
  13  11   4        2.11       20.14     44.85 o 
 -13  12   4       23.79        4.40     59.10 o 
 -12  12   4      271.65      223.18     68.08 o 
 -11  12   4       26.63        9.31     54.99 o 
 -10  12   4      171.79      133.74     59.86 o 
  -9  12   4       28.30       64.36     52.29 o 
  -8  12   4      116.36      151.95     81.28 o 
  -7  12   4      693.32      721.40     92.28 o 
  -6  12   4       80.36       19.44     45.86 o 
  -5  12   4      702.22      694.62     80.89 o 
  -4  12   4       99.62       89.00     47.07 o 
  -3  12   4     1277.49     1291.14    101.90 o 
  -2  12   4      168.77      170.10     54.86 o 
  -1  12   4     1059.26     1168.31    119.89 o 
   0  12   4       78.09       73.13     39.07 o 
   1  12   4        7.14       19.50     36.23 o 
   2  12   4     5084.09     4571.95    142.45 o 
   3  12   4       15.17       28.24     33.58 o 
   4  12   4        7.98        0.00     37.40 o 
   5  12   4       21.68       38.49     40.86 o 
   6  12   4      311.80      207.57     69.27 o 
   7  12   4      120.79      169.93     51.81 o 
   8  12   4       19.53       34.39     40.30 o 
   9  12   4     1321.45     1326.84     88.95 o 
  10  12   4       72.48       15.79     44.29 o 
  11  12   4        5.23        0.00     41.83 o 
  12  12   4      195.62      189.93     57.80 o 
 -12  13   4        1.24        0.00     59.10 o 
 -11  13   4     1157.91     1236.05    169.62 o 
 -10  13   4        1.85       53.15     59.71 o 
  -9  13   4      548.07      481.17     94.79 o 
  -8  13   4      340.50      403.43    102.29 o 
  -7  13   4      890.71      830.92     95.18 o 
  -6  13   4      462.07      492.17     77.69 o 
  -5  13   4       28.17        0.00     48.19 o 
  -4  13   4     1886.96     1768.44    122.80 o 
  -3  13   4      242.09      284.81     63.80 o 
  -2  13   4      672.41      785.73     88.00 o 
  -1  13   4      185.64      179.92     87.01 o 
   0  13   4      946.59      986.30     94.67 o 
   1  13   4      521.62      530.34     76.25 o 
   2  13   4      106.78      119.59     52.81 o 
   3  13   4       24.81        0.00     46.74 o 
   4  13   4        1.71       72.64     49.48 o 
   5  13   4      684.42      696.60     87.11 o 
   6  13   4      550.87      573.39     83.37 o 
   7  13   4       46.74       30.41     49.49 o 
   8  13   4     1395.91     1051.30     91.05 o 
   9  13   4        3.19       11.41     50.03 o 
  10  13   4      821.20      849.44    164.33 o 
  11  13   4       42.61       78.94     50.60 o 
 -11  14   4       19.17       61.02     63.19 o 
 -10  14   4      585.15      612.28    106.25 o 
  -9  14   4       15.11       96.91     64.92 o 
  -8  14   4      341.91      309.24     74.77 o 
  -7  14   4      889.69      994.56    105.25 o 
  -6  14   4      148.85      126.55     63.46 o 
  -5  14   4      874.57      771.33     94.41 o 
  -4  14   4      739.38      669.79     85.79 o 
  -3  14   4     1197.67     1270.85    111.46 o 
  -2  14   4      914.90     1005.90    101.72 o 
  -1  14   4     1036.20     1205.09    205.51 o 
   0  14   4      521.03      604.46     82.81 o 
   1  14   4        4.87       10.86     48.80 o 
   2  14   4     1319.76     1339.76    113.43 o 
   3  14   4       38.18        0.00     50.51 o 
   4  14   4      711.41      630.75     87.68 o 
   5  14   4      340.31      181.71     83.53 o 
   6  14   4      723.87      568.73    123.22 o 
   7  14   4      225.14      256.41     75.48 o 
   8  14   4      193.51      221.70     75.12 o 
   9  14   4      589.95      693.61    159.26 o 
  -9  15   4      547.42      573.56     93.29 o 
  -8  15   4      387.20      348.58     84.15 o 
  -7  15   4      735.00      638.09    165.38 o 
  -6  15   4      479.56      686.27     98.20 o 
  -5  15   4       26.07       53.96     61.39 o 
  -4  15   4      338.22      384.31     79.72 o 
  -3  15   4      529.10      565.70     88.61 o 
  -2  15   4      515.26      639.93     89.69 o 
  -1  15   4      836.26      689.87     93.25 o 
   0  15   4      386.85      248.49     72.51 o 
   1  15   4      716.91      858.00    103.15 o 
   2  15   4        8.67        4.05     55.17 o 
   3  15   4      674.44      569.77    100.04 o 
   4  15   4       59.16      114.00     66.38 o 
   5  15   4      309.49      403.51     83.17 o 
   6  15   4      220.88      251.92     96.11 o 
   7  15   4       48.14       33.76     63.25 o 
  -6  16   4      125.21      126.73     72.86 o 
  -5  16   4      487.54      678.47     98.93 o 
  -4  16   4       18.07       10.03     62.80 o 
  -3  16   4      322.10      438.88     88.61 o 
  -2  16   4      345.60      615.22    102.81 o 
  -1  16   4      140.80      209.02     73.76 o 
   0  16   4     1280.22     1446.28    146.42 o 
   1  16   4      177.94      138.75     69.80 o 
   2  16   4      403.41      409.53     86.37 o 
   3  16   4      328.53      148.00     73.27 o 
   4  16   4      821.34      735.60    102.68 o 
 -19   1   5        2.03        0.65     32.82 o 
 -18   1   5      112.36      153.11     36.73 o 
 -17   1   5       47.27       25.73     29.10 o 
 -16   1   5     1217.40     1180.24     71.36 o 
 -15   1   5      113.95       59.89     29.21 o 
 -14   1   5     1218.26     1265.33     57.53 o 
 -13   1   5        9.94       60.58     22.30 o 
 -12   1   5     1087.41      956.40     46.06 o 
 -11   1   5        1.08        0.00     17.17 o 
 -10   1   5      562.94      568.22     33.78 o 
  -9   1   5     1277.55     1537.46     45.77 o 
  -8   1   5      411.10      578.52     29.00 o 
  -7   1   5     5703.07     6332.84     90.89 o 
  -6   1   5       35.35       22.15     11.02 o 
  -5   1   5    14711.36    17248.82    223.46 o 
  -4   1   5     2878.88     3869.36     70.11 o 
  -3   1   5      836.68      672.56     33.90 o 
  -2   1   5      390.77      182.68     26.92 o 
  -1   1   5      193.86      296.70     26.40 o 
   0   1   5      123.26      213.17     29.97 o 
   1   1   5     7262.10     7140.50    128.90 o 
   2   1   5    15237.27    19436.23    351.45 o 
   3   1   5     2958.15     3564.11     90.58 o 
   4   1   5     1106.24     1449.10     54.04 o 
   5   1   5     9734.46    11668.91    172.07 o 
   6   1   5      435.65      648.72     37.10 o 
   7   1   5     2253.25     2327.19     60.19 o 
   8   1   5      160.22      146.45     24.07 o 
   9   1   5        3.15       10.19     19.14 o 
  10   1   5      437.93      363.37     33.87 o 
  11   1   5      282.23      258.90     33.99 o 
  12   1   5      324.89      313.32     34.93 o 
  13   1   5        6.39        0.00     24.77 o 
  14   1   5        1.34        0.00     26.97 o 
  15   1   5       17.71        0.00     30.96 o 
  16   1   5      289.03      187.10     40.15 o 
  17   1   5      105.92       75.19     41.96 o 
 -19   2   5       38.33        9.43     34.85 o 
 -18   2   5       24.85       14.32     32.40 o 
 -17   2   5      190.27      204.48     38.09 o 
 -16   2   5        6.16        0.00     24.53 o 
 -15   2   5      534.48      499.47     55.72 o 
 -14   2   5       43.35       45.75     25.61 o 
 -13   2   5      315.35      260.58     29.86 o 
 -12   2   5       68.14       26.03     19.88 o 
 -11   2   5      103.28      165.99     23.74 o 
 -10   2   5      801.22      793.85     37.70 o 
  -9   2   5      411.54      404.81     27.42 o 
  -8   2   5      391.47      343.17     23.96 o 
  -7   2   5     7265.12     8730.11    124.46 o 
  -6   2   5     1232.05     1143.49     37.12 o 
  -5   2   5     2777.30     2358.28     63.94 o 
  -4   2   5    50487.67    61222.55    790.23 o 
  -3   2   5    66335.04    77148.24   1280.20 o 
  -2   2   5     9444.79    11630.20    268.50 o 
  -1   2   5     8182.82     9421.41    186.05 o 
   0   2   5     1420.86     1497.67     54.95 o 
   1   2   5     1393.94     1157.67     33.97 o 
   2   2   5     1168.94     1096.82     46.49 o 
   3   2   5     3649.93     3386.12     73.67 o 
   4   2   5     6105.26     5999.31     93.59 o 
   5   2   5     1289.27     1567.02     45.87 o 
   6   2   5     3865.34     4587.17     91.27 o 
   7   2   5     7743.14     8047.01    180.00 o 
   8   2   5     8361.06     8658.88    139.92 o 
   9   2   5     2896.25     2947.17     75.13 o 
  10   2   5       32.52       15.25     21.29 o 
  11   2   5      845.92      797.56     50.21 o 
  12   2   5       75.74       69.75     27.63 o 
  13   2   5      147.52      116.45     32.61 o 
  14   2   5       66.85        0.00     28.43 o 
  15   2   5      147.96      118.49     35.17 o 
  16   2   5      266.52      244.22     42.46 o 
  17   2   5       46.04        4.83     37.04 o 
 -19   3   5        8.87        0.00     37.10 o 
 -18   3   5      455.18      474.34     49.10 o 
 -17   3   5      311.94      291.28     41.66 o 
 -16   3   5     1294.47     1185.04     61.90 o 
 -15   3   5      468.56      486.34     43.43 o 
 -14   3   5     4158.18     4107.19     92.71 o 
 -13   3   5     1653.19     1550.13     58.94 o 
 -12   3   5       14.20       45.12     20.27 o 
 -11   3   5      143.91      117.88     23.79 o 
 -10   3   5      123.63      120.80     20.58 o 
  -9   3   5     2178.30     2229.00     65.72 o 
  -8   3   5      298.60      137.35     27.68 o 
  -7   3   5     8223.58     7808.04    124.21 o 
  -6   3   5     2010.17     2167.80     57.15 o 
  -5   3   5     7165.14     8170.19    133.75 o 
  -4   3   5     7343.47     8397.42    132.88 o 
  -3   3   5    22817.68    26705.45    402.04 o 
  -2   3   5     9554.95     9807.95    195.56 o 
  -1   3   5     3653.70     4391.06    106.06 o 
   0   3   5     6559.18     5948.74    109.87 o 
   1   3   5     1678.67     1316.27     34.63 o 
   2   3   5     1617.95     1454.38     37.12 o 
   3   3   5     2381.58     2290.18     53.52 o 
   4   3   5     2277.64     3057.88     61.15 o 
   5   3   5    10153.04    11083.37    154.55 o 
   6   3   5     2518.69     2858.13     65.19 o 
   7   3   5     5368.75     5395.54    100.46 o 
   8   3   5     4327.71     4813.08     95.86 o 
   9   3   5     1192.32     1266.96     55.07 o 
  10   3   5      705.15      701.60     46.48 o 
  11   3   5      289.27      262.42     36.99 o 
  12   3   5     1562.36     1526.36     99.03 o 
  13   3   5      390.43      252.46     47.91 o 
  14   3   5      582.32      579.82     52.46 o 
  15   3   5      474.38      524.98     49.86 o 
  16   3   5      387.86      273.56     45.93 o 
  17   3   5      261.93      261.77     49.77 o 
 -19   4   5      180.08      110.53     42.56 o 
 -18   4   5      131.32       81.43     39.66 o 
 -17   4   5     1255.37     1363.67     74.87 o 
 -16   4   5      435.41      426.65     42.63 o 
 -15   4   5     2705.30     2704.28     83.77 o 
 -14   4   5      373.76      324.23     36.15 o 
 -13   4   5      769.43      699.34     43.86 o 
 -12   4   5     4370.69     4324.50     89.39 o 
 -11   4   5     2736.33     3009.01     71.11 o 
 -10   4   5     3582.62     3572.49    137.44 o 
  -9   4   5      497.97      525.98     35.76 o 
  -8   4   5     4808.29     4312.86    156.52 o 
  -7   4   5      213.06      263.39     28.69 o 
  -6   4   5     7937.50     7875.25    123.04 o 
  -5   4   5     3091.51     2919.43     66.58 o 
  -4   4   5    10985.06    10629.21    164.83 o 
  -3   4   5     2394.99     1855.07     46.86 o 
  -2   4   5      592.33      778.93     30.31 o 
  -1   4   5    14192.39    13415.42    196.77 o 
   0   4   5       92.56      175.59     48.17 o 
   1   4   5    18192.16    18747.32    267.53 o 
   2   4   5     4332.29     4139.49     70.39 o 
   3   4   5     1067.14     1281.18     41.12 o 
   4   4   5    16812.26    18332.33    231.90 o 
   5   4   5     2360.78     2432.03     57.37 o 
   6   4   5     5575.44     5917.01    118.96 o 
   7   4   5      642.17      720.79     41.50 o 
   8   4   5    10197.30     9884.58    155.95 o 
   9   4   5     1696.40     1681.97     62.45 o 
  10   4   5     2489.32     2571.41    115.53 o 
  11   4   5     1296.49     1195.10     60.54 o 
  12   4   5        2.86        5.09     27.59 o 
  13   4   5      565.36      566.05     51.58 o 
  14   4   5      372.89      367.48     46.46 o 
  15   4   5     1223.02     1295.38     83.24 o 
  16   4   5      404.15      468.61     54.14 o 
  17   4   5      116.79      111.40     46.05 o 
 -18   5   5      326.72      275.36     48.02 o 
 -17   5   5      417.06      359.39     52.06 o 
 -16   5   5      582.01      576.12     51.98 o 
 -15   5   5      111.87      113.06     34.46 o 
 -14   5   5     1767.79     1784.45     75.05 o 
 -13   5   5      202.29      172.18     30.19 o 
 -12   5   5      568.80      549.32     41.31 o 
 -11   5   5     2994.88     3030.89     81.66 o 
 -10   5   5      377.72      309.05     31.23 o 
  -9   5   5    13085.59    11880.95    203.49 o 
  -8   5   5      467.27      710.61     38.75 o 
  -7   5   5    20911.21    22732.72    279.65 o 
  -6   5   5     5784.38     5960.72     94.93 o 
  -5   5   5     6773.29     6575.65     99.38 o 
  -4   5   5     7710.43     7295.13    125.79 o 
  -3   5   5     1027.09     1085.36     47.03 o 
  -2   5   5    10929.26    10074.44    159.28 o 
  -1   5   5     1702.57     2440.60     74.79 o 
   0   5   5    20918.50    22651.08    318.61 o 
   1   5   5     1530.28     1998.51     47.92 o 
   2   5   5    15998.50    16539.97    223.47 o 
   3   5   5     5511.97     5870.53     88.40 o 
   4   5   5      842.22      753.15     40.71 o 
   5   5   5      663.07      531.86     29.98 o 
   6   5   5       95.94      102.15     19.03 o 
   7   5   5     6934.49     7109.20    122.10 o 
   8   5   5      672.72      649.91     60.13 o 
   9   5   5     3663.38     3625.15     99.01 o 
  10   5   5     1314.21     1265.76     59.82 o 
  11   5   5       59.23       32.39     34.61 o 
  12   5   5     3138.42     3294.09    107.92 o 
  13   5   5      105.15      155.62     40.52 o 
  14   5   5      983.46      993.54     72.73 o 
  15   5   5     1337.79     1317.43     85.48 o 
  16   5   5      256.82      198.11     48.18 o 
 -18   6   5     1032.06     1011.03     76.51 o 
 -17   6   5      832.83      791.29     65.61 o 
 -16   6   5      202.42      200.48     43.31 o 
 -15   6   5     2284.91     2347.00    135.94 o 
 -14   6   5      452.75      391.41     50.45 o 
 -13   6   5     4635.21     4649.34    151.87 o 
 -12   6   5     2261.26     2424.78    106.68 o 
 -11   6   5     4312.69     4241.75    113.47 o 
 -10   6   5     3559.14     3069.42     88.51 o 
  -9   6   5     1903.03     1668.85     54.98 o 
  -8   6   5    16707.87    17070.67    226.28 o 
  -7   6   5       29.69       87.09     18.96 o 
  -6   6   5    12650.44    12901.19    174.20 o 
  -5   6   5     5359.64     5905.17    102.48 o 
  -4   6   5      766.31     1001.45     57.86 o 
  -3   6   5     2782.15     1763.58     59.71 o 
  -2   6   5     3386.79     4054.59     76.86 o 
  -1   6   5    41904.64    45604.80    555.99 o 
   0   6   5      200.86      183.79     20.10 o 
   1   6   5    10427.56    10493.38    154.82 o 
   2   6   5     8095.10     8453.84    150.13 o 
   3   6   5      627.95      542.71     31.05 o 
   4   6   5     6098.60     5838.50    108.11 o 
   5   6   5      613.01      647.47     33.14 o 
   6   6   5     6127.96     5943.22    100.41 o 
   7   6   5     2024.52     2015.53     58.67 o 
   8   6   5     7233.42     7377.90    136.61 o 
   9   6   5     1895.24     1995.36     77.59 o 
  10   6   5     3489.72     3516.29    100.48 o 
  11   6   5     9180.24     9302.24    183.67 o 
  12   6   5      310.34      225.89     40.08 o 
  13   6   5     1875.23     2288.94     99.49 o 
  14   6   5      811.51      615.73     63.13 o 
  15   6   5      902.98     1095.87     85.52 o 
  16   6   5      490.62      486.09     63.14 o 
 -17   7   5      141.40       70.80     42.80 o 
 -16   7   5     2252.70     2300.93    118.01 o 
 -15   7   5      110.38       79.58     39.30 o 
 -14   7   5     1820.28     1921.80    103.39 o 
 -13   7   5      617.57      460.32     53.76 o 
 -12   7   5     6615.35     7012.63    162.26 o 
 -11   7   5     4770.78     5001.49    115.91 o 
 -10   7   5     2911.31     3108.01    129.40 o 
  -9   7   5     6433.55     6450.93    127.92 o 
  -8   7   5      141.00      147.35     29.14 o 
  -7   7   5    10324.74    11124.01    195.89 o 
  -6   7   5     6476.51     6657.97    116.98 o 
  -5   7   5    11445.92    11614.27    174.01 o 
  -4   7   5    13662.65    12822.38    186.82 o 
  -3   7   5      238.86      165.16     21.80 o 
  -2   7   5    14564.22    14099.67    199.98 o 
  -1   7   5     8279.88    10364.05    156.60 o 
   0   7   5    12566.76    12735.59    183.78 o 
   1   7   5     3769.71     3825.73     90.75 o 
   2   7   5    14790.35    15097.20    240.95 o 
   3   7   5    14063.07    13837.88    227.75 o 
   4   7   5     2142.61     2267.86     84.78 o 
   5   7   5     7884.93     8216.95    148.62 o 
   6   7   5      219.19      163.19     31.87 o 
   7   7   5     8728.69     8730.11    149.34 o 
   8   7   5      708.40      627.54     45.30 o 
   9   7   5     5630.39     5720.72    120.73 o 
  10   7   5     6235.25     6167.20    153.19 o 
  11   7   5      968.72      809.13     56.63 o 
  12   7   5     2517.83     2586.49    102.52 o 
  13   7   5       59.49       71.14     37.83 o 
  14   7   5     2651.52     2926.58    117.40 o 
  15   7   5      136.60      177.64     49.03 o 
 -17   8   5      401.39      426.03     57.88 o 
 -16   8   5      730.33      567.78     56.78 o 
 -15   8   5     1397.50     1314.09     79.57 o 
 -14   8   5      470.35      397.41     49.25 o 
 -13   8   5     4240.95     4681.19    122.46 o 
 -12   8   5     1399.72     1436.95    124.24 o 
 -11   8   5     1163.19     1179.15    122.89 o 
 -10   8   5     2277.37     2309.99     80.47 o 
  -9   8   5     1872.49     1924.02     72.00 o 
  -8   8   5    10755.52    11691.98    212.21 o 
  -7   8   5     4249.09     4029.91    136.72 o 
  -6   8   5    10943.17    11642.25    214.66 o 
  -5   8   5     9842.76     9327.03    214.33 o 
  -4   8   5     4276.24     4301.26    100.64 o 
  -3   8   5    14437.63    13742.03    200.51 o 
  -2   8   5     9020.02     9979.58    155.96 o 
  -1   8   5    11838.05    11832.05    177.81 o 
   0   8   5     1770.01     1561.42     49.77 o 
   1   8   5    19579.07    20784.73    317.15 o 
   2   8   5     7852.37     8124.58    155.92 o 
   3   8   5    10874.64    10798.36    193.52 o 
   4   8   5     6612.48     6551.01    159.16 o 
   5   8   5     5832.52     5498.29    162.72 o 
   6   8   5     4522.04     4619.36    118.14 o 
   7   8   5      261.62      141.20     31.10 o 
   8   8   5     4137.59     4560.05    114.45 o 
   9   8   5     3940.59     3999.67    110.48 o 
  10   8   5      614.92      678.59     66.83 o 
  11   8   5     2131.68     2365.48     90.59 o 
  12   8   5       10.55        0.00     32.80 o 
  13   8   5     3809.53     3845.81    120.50 o 
  14   8   5      124.99      104.09     43.50 o 
  15   8   5      372.73      321.61     53.54 o 
 -16   9   5     1621.38     1550.93    100.11 o 
 -15   9   5      193.05      166.61     52.84 o 
 -14   9   5     2827.05     3239.06    141.63 o 
 -13   9   5     1826.05     1585.34     91.51 o 
 -12   9   5     5912.08     5777.91    137.19 o 
 -11   9   5     1184.53     1232.77     76.01 o 
 -10   9   5     1399.11     1081.42     68.91 o 
  -9   9   5     1531.78     1756.12     80.05 o 
  -8   9   5     2927.85     2858.09     93.63 o 
  -7   9   5    12132.71    11995.96    217.29 o 
  -6   9   5     2949.06     2972.48    158.66 o 
  -5   9   5     5566.94     6128.08    133.04 o 
  -4   9   5     5457.42     5367.07    119.99 o 
  -3   9   5     1576.85     1630.73     64.59 o 
  -2   9   5     8549.66     8749.18    173.33 o 
  -1   9   5        1.59        0.00     31.97 o 
   0   9   5     4302.67     4105.30    109.87 o 
   1   9   5     3397.02     3278.28     90.62 o 
   2   9   5     3922.79     3865.35    144.29 o 
   3   9   5     6425.23     5868.54    131.94 o 
   4   9   5     2038.13     1616.40    127.82 o 
   5   9   5    11017.40    10254.85    449.82 o 
   6   9   5        3.46        0.00     25.86 o 
   7   9   5     3284.86     3356.76    106.42 o 
   8   9   5     5053.35     5334.33    138.64 o 
   9   9   5     2397.93     2542.75     96.98 o 
  10   9   5     4356.86     4693.99    127.95 o 
  11   9   5      252.86      317.91     48.68 o 
  12   9   5     3048.85     3368.40    175.01 o 
  13   9   5      167.68       58.67     41.36 o 
  14   9   5     2243.05     2208.14    110.94 o 
 -15  10   5     1242.47     1417.34    113.19 o 
 -14  10   5      346.05      237.39     51.52 o 
 -13  10   5     1659.08     1767.89    108.96 o 
 -12  10   5      633.06      911.73     82.19 o 
 -11  10   5      931.10      897.39     77.87 o 
 -10  10   5     2372.14     2753.87    118.46 o 
  -9  10   5      707.41      676.21     67.10 o 
  -8  10   5     3652.96     3794.33    125.78 o 
  -7  10   5      115.06       79.13     39.90 o 
  -6  10   5     9019.27     9536.50    222.20 o 
  -5  10   5     5164.18     5015.14    121.94 o 
  -4  10   5     2472.04     2327.13    144.88 o 
  -3  10   5    11379.06    11282.90    306.37 o 
  -2  10   5      266.70      223.45     54.42 o 
  -1  10   5     6874.10     7248.85    241.09 o 
   0  10   5     1580.91     1650.61     81.84 o 
   1  10   5     4507.63     4522.18    130.69 o 
   2  10   5     7003.53     6893.14    148.98 o 
   3  10   5     6211.84     6179.53    141.03 o 
   4  10   5     6250.02     5811.88    291.84 o 
   5  10   5      627.31      519.01     53.00 o 
   6  10   5     5917.76     6042.34    148.09 o 
   7  10   5      478.71      505.31     53.95 o 
   8  10   5     2426.85     2458.67    103.63 o 
   9  10   5     2728.61     2518.50    154.87 o 
  10  10   5      743.54      756.80     63.86 o 
  11  10   5     2491.23     2594.71    116.66 o 
  12  10   5       23.63       29.31     40.66 o 
  13  10   5     1745.33     1759.82     99.33 o 
 -15  11   5      143.03      197.72     86.63 o 
 -14  11   5     1860.47     2034.64    125.43 o 
 -13  11   5       41.20       72.53     53.16 o 
 -12  11   5      274.14      383.50     62.57 o 
 -11  11   5     1138.83     1275.75    125.81 o 
 -10  11   5      451.33      529.00     69.68 o 
  -9  11   5     2576.54     2647.70    197.98 o 
  -8  11   5       47.71       28.72     39.42 o 
  -7  11   5     8959.29     9142.08    275.16 o 
  -6  11   5     1445.63     1365.65    103.25 o 
  -5  11   5      559.05      564.87     70.73 o 
  -4  11   5      489.68      467.04     81.53 o 
  -3  11   5     2543.95     2310.09    121.78 o 
  -2  11   5    13754.50    14395.10    338.38 o 
  -1  11   5       67.48       81.79     46.62 o 
   0  11   5    11117.88    10763.86    275.27 o 
   1  11   5     1486.03     1646.30    107.76 o 
   2  11   5     2806.79     3096.29    113.37 o 
   3  11   5     2781.03     2977.26    115.99 o 
   4  11   5      906.86      825.34     82.24 o 
   5  11   5     3079.57     3416.58    127.68 o 
   6  11   5      126.04      100.68     52.37 o 
   7  11   5     3186.14     3592.37    121.15 o 
   8  11   5     1967.40     1837.69     99.34 o 
   9  11   5      782.86      824.54     70.76 o 
  10  11   5      990.87     1097.21     83.95 o 
  11  11   5        2.03        0.00     41.56 o 
  12  11   5     1617.40     1890.89    111.33 o 
 -13  12   5     2018.89     2099.53    179.63 o 
 -12  12   5      110.84       95.41     52.43 o 
 -11  12   5     1083.86      916.26    180.45 o 
 -10  12   5      997.29      980.81     85.51 o 
  -9  12   5      123.73      218.95     61.04 o 
  -8  12   5     3978.16     4294.91    208.80 o 
  -7  12   5       84.14       18.01     46.52 o 
  -6  12   5     1909.01     2121.99    126.70 o 
  -5  12   5       33.31       73.63     47.97 o 
  -4  12   5     3169.31     3067.90    144.03 o 
  -3  12   5     1282.02     1305.69    102.02 o 
  -2  12   5       11.16        2.00     41.08 o 
  -1  12   5     5801.08     5826.07    192.60 o 
   0  12   5       53.40       86.11     76.23 o 
   1  12   5     2387.22     2140.07    124.06 o 
   2  12   5     2086.24     1735.81    115.16 o 
   3  12   5     1757.88     1780.49    264.92 o 
   4  12   5     4169.51     4103.65    164.19 o 
   5  12   5      454.72      483.35     71.22 o 
   6  12   5     2708.24     3127.59    133.81 o 
   7  12   5       55.33        0.00     39.47 o 
   8  12   5     2489.90     2571.84    113.17 o 
   9  12   5      913.92      877.32     77.58 o 
  10  12   5       28.65       95.99     47.39 o 
  11  12   5     1231.59     1326.91     94.27 o 
 -12  13   5      486.65      638.16    135.36 o 
 -11  13   5      879.95     1061.33    178.50 o 
 -10  13   5      483.00      319.45    109.14 o 
  -9  13   5      936.63      961.70    102.46 o 
  -8  13   5       95.30       89.47     57.80 o 
  -7  13   5     2549.79     2632.78    149.26 o 
  -6  13   5      331.40      513.84     80.69 o 
  -5  13   5      607.34      662.41     93.41 o 
  -4  13   5      874.57      871.97     91.56 o 
  -3  13   5     1946.27     1878.72    123.55 o 
  -2  13   5     2368.56     2328.69    135.25 o 
  -1  13   5       13.18        0.00     46.35 o 
   0  13   5     7737.09     7218.37    228.16 o 
   1  13   5      610.22      571.82    117.52 o 
   2  13   5     1679.59     1761.01    122.21 o 
   3  13   5      940.14     1191.78    105.69 o 
   4  13   5      225.49      165.76    123.31 o 
   5  13   5     1872.20     1646.91    122.76 o 
   6  13   5        4.25       33.49     55.81 o 
   7  13   5     2236.67     2376.35    148.64 o 
   8  13   5       67.83       53.42     61.47 o 
   9  13   5      390.42      553.27     90.90 o 
  10  13   5      329.31      491.78     90.91 o 
 -11  14   5      284.21      226.21     74.67 o 
 -10  14   5      194.49      270.35     75.19 o 
  -9  14   5       16.65        4.69     58.38 o 
  -8  14   5     1245.99     1459.34    166.51 o 
  -7  14   5       50.75       54.46     58.97 o 
  -6  14   5      648.37      759.93     94.83 o 
  -5  14   5     1327.13     1249.85    111.58 o 
  -4  14   5      632.44      634.28     87.60 o 
  -3  14   5     1384.15     1594.69    126.55 o 
  -2  14   5       32.97        0.00     52.08 o 
  -1  14   5     2576.76     2460.31    272.07 o 
   0  14   5       69.61       60.68     81.02 o 
   1  14   5     1844.65     1522.19    120.19 o 
   2  14   5       40.15      109.83     83.98 o 
   3  14   5      126.56       46.12     55.06 o 
   4  14   5     1337.44     1420.16    119.08 o 
   5  14   5       15.54        0.00     52.86 o 
   6  14   5      964.56     1067.85    113.18 o 
   7  14   5      101.28      104.19     62.44 o 
   8  14   5      492.93      605.93     95.08 o 
   9  14   5      304.88      265.10     77.86 o 
  -9  15   5      154.36      156.54     75.52 o 
  -8  15   5        0.62        6.07     61.27 o 
  -7  15   5      367.49      359.31    107.54 o 
  -6  15   5       46.50       88.18     83.92 o 
  -5  15   5      268.13      343.69     77.22 o 
  -4  15   5     1051.17     1060.17    130.60 o 
  -3  15   5       44.87       32.91     60.40 o 
  -2  15   5      500.36      363.90    133.60 o 
  -1  15   5      228.74      195.85     68.39 o 
   0  15   5     1074.69     1167.36    147.87 o 
   1  15   5      102.16       69.08     62.99 o 
   2  15   5      138.44      250.38     72.38 o 
   3  15   5      669.52      818.22    101.65 o 
   4  15   5       51.73       28.92     76.60 o 
   5  15   5      956.73      995.81    113.09 o 
   6  15   5      109.15       84.25     66.02 o 
   7  15   5      533.81      419.24     88.09 o 
  -6  16   5      260.35      215.38     76.26 o 
  -5  16   5        3.00        0.00     61.57 o 
  -4  16   5       46.58        8.18     63.78 o 
  -3  16   5      661.97      650.69     98.52 o 
  -2  16   5        5.97        0.00     56.50 o 
  -1  16   5      367.59      413.39     83.40 o 
   0  16   5      178.03      110.54     71.21 o 
   1  16   5      732.22      807.62    231.57 o 
   2  16   5       35.68        0.00     58.51 o 
   3  16   5       97.39      186.29     75.57 o 
   4  16   5      224.44      309.14    152.97 o 
 -19   0   6      153.26       40.40     48.93 o 
 -18   0   6     2383.49     2622.55    129.64 o 
 -17   0   6      252.25      276.83     55.23 o 
 -16   0   6     8289.12     8114.65    206.85 o 
 -15   0   6     1104.65     1099.08     80.32 o 
 -14   0   6     6126.48     6272.45    210.18 o 
 -13   0   6      656.30      533.94     52.96 o 
 -12   0   6     1497.72     1844.21     82.50 o 
 -11   0   6    35022.60    36276.25    836.67 o 
 -10   0   6      255.78      241.50     36.99 o 
  -9   0   6    37045.17    38253.68    591.00 o 
  -8   0   6     1120.67     1603.25     60.49 o 
  -7   0   6     8027.30     6674.38    132.24 o 
  -6   0   6    14281.86    13237.05    315.39 o 
  -5   0   6      727.81      681.94     38.76 o 
  -4   0   6    12179.56     9270.78    232.06 o 
  -3   0   6    43873.79    49340.05   1014.12 o 
  -2   0   6    10710.46    15475.88    421.29 o 
  -1   0   6    40267.12    52879.12   1084.57 o 
   0   0   6   294559.69   347264.53   6902.17 o 
   1   0   6   196083.69   220907.36   4413.58 o 
   2   0   6    15837.77    18040.73    412.10 o 
   3   0   6    13595.30    13402.86    262.19 o 
   4   0   6    13399.13    13817.48    274.98 o 
   5   0   6    25153.60    27035.80    496.72 o 
   6   0   6     3991.08     3124.88    110.13 o 
   7   0   6    22035.36    23687.28    458.73 o 
   8   0   6    23622.84    23439.31    462.84 o 
   9   0   6      825.38      767.02    127.95 o 
  10   0   6     7876.16     8127.84    190.81 o 
  11   0   6      432.57      379.53     51.33 o 
  12   0   6     6326.50     6984.08    185.24 o 
  13   0   6     3294.03     3338.48    133.67 o 
  14   0   6     1090.55     1013.12     85.04 o 
  15   0   6     2878.29     3359.50    148.00 o 
  16   0   6       58.11       34.13     48.16 o 
  17   0   6      883.46      955.27    128.31 o 
 -19   1   6      396.86      466.49     49.77 o 
 -18   1   6      136.89      127.04     36.48 o 
 -17   1   6     2701.59     2730.24     88.92 o 
 -16   1   6       24.63        0.00     26.08 o 
 -15   1   6     2899.05     3129.23     85.50 o 
 -14   1   6     3250.79     3064.27     85.60 o 
 -13   1   6     1130.28     1204.50     52.38 o 
 -12   1   6    10652.55    10001.35    148.71 o 
 -11   1   6      846.16      770.16     42.64 o 
 -10   1   6    22939.18    22713.69    271.01 o 
  -9   1   6     5105.02     5141.85     88.77 o 
  -8   1   6    47522.35    47228.79    501.72 o 
  -7   1   6    13698.33    11879.97    156.93 o 
  -6   1   6     7589.11     8129.44    122.85 o 
  -5   1   6    31362.41    30234.20    407.79 o 
  -4   1   6       45.17       66.84     13.31 o 
  -3   1   6    27240.81    26622.13    400.26 o 
  -2   1   6     5626.48     5460.76    122.30 o 
  -1   1   6    48027.52    51263.79    865.01 o 
   0   1   6     7754.61     6781.93    132.36 o 
   1   1   6    23920.26    27007.30    412.94 o 
   2   1   6    33298.57    33821.49    513.02 o 
   3   1   6        3.29        0.00     13.07 o 
   4   1   6    28178.54    27349.37    350.52 o 
   5   1   6     1634.44     1076.28     43.62 o 
   6   1   6     7930.49     6821.79    142.90 o 
   7   1   6    12930.03    12534.46    194.61 o 
   8   1   6     3342.98     3566.79     80.87 o 
   9   1   6    11208.46    10987.38    172.43 o 
  10   1   6      210.15      206.00     29.72 o 
  11   1   6     8640.20     8797.17    157.30 o 
  12   1   6     3496.19     3399.03     89.24 o 
  13   1   6     2216.15     2225.40     89.72 o 
  14   1   6     2364.91     2644.65     89.62 o 
  15   1   6       70.38       38.76     34.39 o 
  16   1   6     2308.23     2420.15    141.44 o 
  17   1   6       52.64       51.72     38.76 o 
 -19   2   6      253.99      306.70     44.95 o 
 -18   2   6     1550.10     1641.71     75.69 o 
 -17   2   6       30.09        0.00     28.13 o 
 -16   2   6     1364.18     1517.71     67.56 o 
 -15   2   6      794.69      780.12     49.90 o 
 -14   2   6     3490.66     3289.47     82.51 o 
 -13   2   6     5166.06     4959.05     97.44 o 
 -12   2   6       22.69       52.14     22.38 o 
 -11   2   6    11725.80    10856.62    168.58 o 
 -10   2   6     1892.75     2041.65     54.08 o 
  -9   2   6    10696.58     8818.55    124.17 o 
  -8   2   6     8333.16     7960.57    126.48 o 
  -7   2   6    23915.68    25011.49    296.71 o 
  -6   2   6    47101.91    48415.04    584.05 o 
  -5   2   6      930.47      892.67     33.03 o 
  -4   2   6    26047.92    25837.34    348.71 o 
  -3   2   6    11627.10    13294.48    254.16 o 
  -2   2   6    18683.23    18073.75    331.65 o 
  -1   2   6    13713.48    14670.84    277.27 o 
   0   2   6    18857.23    19799.56    272.16 o 
   1   2   6    45807.03    48521.29    636.23 o 
   2   2   6       48.78      153.63     21.23 o 
   3   2   6    38903.05    38629.38    519.28 o 
   4   2   6     6026.25     7532.22    112.72 o 
   5   2   6    16337.05    15614.17    204.42 o 
   6   2   6     7368.27     7180.42    116.75 o 
   7   2   6    13976.33    14507.47    202.00 o 
   8   2   6    20179.97    20350.42    270.39 o 
   9   2   6       63.65       34.82     21.32 o 
  10   2   6    10814.46    10816.22    176.32 o 
  11   2   6      604.50      547.07     43.27 o 
  12   2   6     4176.50     4368.50    107.85 o 
  13   2   6     2000.66     2003.85     82.17 o 
  14   2   6     1276.61     1300.86     67.51 o 
  15   2   6     3248.35     3393.39    157.62 o 
  16   2   6       42.06       34.62     35.77 o 
  17   2   6     1058.07     1100.38     71.43 o 
 -19   3   6     1376.45     1469.56     76.43 o 
 -18   3   6      108.92       72.09     34.42 o 
 -17   3   6     1096.08     1285.52     66.43 o 
 -16   3   6      579.16      545.71     45.45 o 
 -15   3   6    11567.60    11434.09    178.99 o 
 -14   3   6     2075.40     1986.38     68.84 o 
 -13   3   6       93.00       46.26     22.42 o 
 -12   3   6     5657.33     5405.86    100.10 o 
 -11   3   6     1775.27     1780.53     55.48 o 
 -10   3   6     7614.15     7191.26    111.83 o 
  -9   3   6     1252.25     1141.43     43.72 o 
  -8   3   6     3227.34     2501.16     56.70 o 
  -7   3   6     7679.50     6914.69    104.04 o 
  -6   3   6    14782.94    14528.30    198.31 o 
  -5   3   6    42388.79    41901.54    507.10 o 
  -4   3   6       74.21       59.63     14.37 o 
  -3   3   6     9661.70     8622.16    180.79 o 
  -2   3   6     8513.41     9083.82    188.28 o 
  -1   3   6     3311.64     2601.03    166.27 o 
   0   3   6    33124.62    34462.86    457.62 o 
   1   3   6       28.77       19.91     13.15 o 
   2   3   6    49949.05    54205.42    602.83 o 
   3   3   6     4454.35     5158.58     78.90 o 
   4   3   6    13566.42    12922.80    187.63 o 
   5   3   6     5985.82     6368.26    104.67 o 
   6   3   6    18927.47    19101.57    248.02 o 
   7   3   6    17955.66    18322.28    244.56 o 
   8   3   6      358.11      258.94     29.08 o 
   9   3   6    14298.19    14214.23    209.65 o 
  10   3   6       23.80       28.33     24.57 o 
  11   3   6     8906.04     8884.58    159.75 o 
  12   3   6     1349.81     1514.72     71.16 o 
  13   3   6     1594.42     1667.69     77.45 o 
  14   3   6     1046.78     1248.15     71.11 o 
  15   3   6      597.80      598.40     53.14 o 
  16   3   6     2178.22     2494.19    102.49 o 
 -19   4   6      452.47      403.67     52.82 o 
 -18   4   6      797.73      833.06     63.93 o 
 -17   4   6       40.53        0.00     32.72 o 
 -16   4   6     1778.43     1987.34     79.87 o 
 -15   4   6      295.53      239.22     36.08 o 
 -14   4   6     1319.23     1470.11     62.78 o 
 -13   4   6     5716.52     5634.11    107.25 o 
 -12   4   6      389.48      381.33     47.42 o 
 -11   4   6     3704.90     3563.03     84.71 o 
 -10   4   6      816.22      783.29     43.54 o 
  -9   4   6     4157.15     4105.32     80.52 o 
  -8   4   6     7381.60     6753.89    116.99 o 
  -7   4   6    12920.87    13843.68    196.81 o 
  -6   4   6    14431.31    13946.98    194.24 o 
  -5   4   6     2687.11     3305.96     74.26 o 
  -4   4   6    33705.30    36796.89    494.53 o 
  -3   4   6     2870.75     3437.13     69.59 o 
  -2   4   6    44370.40    47435.10    704.34 o 
  -1   4   6    19446.66    19687.96    317.06 o 
   0   4   6     2999.25     2842.48     62.84 o 
   1   4   6    13780.60    14657.00    197.61 o 
   2   4   6      133.42       90.11     13.81 o 
   3   4   6    22099.19    23287.57    263.74 o 
   4   4   6      544.30      748.83     35.24 o 
   5   4   6    15312.71    15807.22    209.67 o 
   6   4   6     6582.60     6382.12    109.87 o 
   7   4   6       37.38       43.84     20.61 o 
   8   4   6     6134.37     6589.83    120.22 o 
   9   4   6       24.40       35.17     23.10 o 
  10   4   6     7069.33     6941.83    132.65 o 
  11   4   6       37.56       14.64     26.30 o 
  12   4   6     1231.76     1136.03     63.46 o 
  13   4   6     1518.56     1647.41     77.59 o 
  14   4   6       40.73       25.14     37.47 o 
  15   4   6     1012.95     1166.96     80.92 o 
  16   4   6        6.98        0.00     38.37 o 
 -18   5   6      220.22      214.19     44.94 o 
 -17   5   6     1496.58     1569.25     80.64 o 
 -16   5   6        1.79        0.00     30.96 o 
 -15   5   6     1312.06     1293.63     73.15 o 
 -14   5   6     1238.04     1131.87     66.17 o 
 -13   5   6     1262.34     1426.74     61.81 o 
 -12   5   6     3118.05     3061.42     78.44 o 
 -11   5   6      878.58      979.05     49.11 o 
 -10   5   6     2878.35     2540.21     79.14 o 
  -9   5   6       61.07       24.82     19.38 o 
  -8   5   6     4261.58     4824.02     95.14 o 
  -7   5   6     5129.10     5495.17     92.53 o 
  -6   5   6     3406.98     3670.24     68.93 o 
  -5   5   6    12870.99    13773.41    192.46 o 
  -4   5   6     4147.77     4823.51     94.00 o 
  -3   5   6    24596.84    26690.87    379.83 o 
  -2   5   6     1097.44     1371.42     43.32 o 
  -1   5   6     5215.92     4867.82     92.56 o 
   0   5   6     4856.13     4344.37     86.53 o 
   1   5   6       16.71        0.00     12.54 o 
   2   5   6    16304.91    16094.48    221.04 o 
   3   5   6     1936.83     1951.21     46.63 o 
   4   5   6     8016.13     7537.27    110.43 o 
   5   5   6     3378.77     3702.61    123.13 o 
   6   5   6     4711.31     4559.26     84.76 o 
   7   5   6     3268.15     3156.17     87.98 o 
   8   5   6     1402.72     1501.42     59.43 o 
   9   5   6     9130.91     9444.47    159.52 o 
  10   5   6       26.16        0.99     25.60 o 
  11   5   6      370.36      413.05     46.95 o 
  12   5   6      505.36      551.00     52.68 o 
  13   5   6      693.55      833.47     65.18 o 
  14   5   6     1099.27     1162.24     78.01 o 
  15   5   6       63.73       48.45     42.70 o 
  16   5   6     1254.91     1516.89     94.65 o 
 -18   6   6      670.12      792.09     70.00 o 
 -17   6   6       36.72       14.66     38.16 o 
 -16   6   6     1829.42     1909.92     90.17 o 
 -15   6   6      123.39       73.96     36.31 o 
 -14   6   6      286.17      265.15     40.87 o 
 -13   6   6     1403.13     1520.82     71.77 o 
 -12   6   6     1496.99     1414.11     74.14 o 
 -11   6   6     1659.95     1416.18     79.62 o 
 -10   6   6      653.31      596.06     41.34 o 
  -9   6   6     4140.18     4332.96     87.26 o 
  -8   6   6      135.80      110.49     21.33 o 
  -7   6   6      485.40      515.02     39.37 o 
  -6   6   6     3363.14     3715.91     77.94 o 
  -5   6   6     2757.82     2812.94     95.93 o 
  -4   6   6     8917.16     8679.73    135.89 o 
  -3   6   6      132.22      110.77     18.22 o 
  -2   6   6     2460.20     1943.64     50.40 o 
  -1   6   6     1202.84      898.02     39.25 o 
   0   6   6      289.86      214.58     24.83 o 
   1   6   6     7930.57     7838.39    124.97 o 
   2   6   6     1903.73     2276.74     56.93 o 
   3   6   6     5017.31     5173.44     96.72 o 
   4   6   6      124.69       95.85     18.36 o 
   5   6   6     7895.74     7441.72    124.11 o 
   6   6   6     4845.02     5033.69     91.49 o 
   7   6   6     1341.52     1181.34     48.77 o 
   8   6   6     2507.12     2230.64     73.57 o 
   9   6   6     1467.00     1441.04     70.06 o 
  10   6   6     1258.09     1143.71     66.98 o 
  11   6   6       77.71       57.18     45.77 o 
  12   6   6      945.31      954.70     67.64 o 
  13   6   6      403.13      511.05     56.36 o 
  14   6   6        3.59        0.00     35.99 o 
  15   6   6      259.22      195.93     75.49 o 
  16   6   6       11.50       16.99     42.81 o 
 -18   7   6        7.00        0.00     44.16 o 
 -17   7   6      279.65      208.77     56.61 o 
 -16   7   6      288.29      199.49     44.18 o 
 -15   7   6       85.89       49.86     35.47 o 
 -14   7   6     1515.78     1508.13    104.51 o 
 -13   7   6      654.04      595.20     57.44 o 
 -12   7   6      137.13      112.11     30.24 o 
 -11   7   6       64.42       66.54     28.27 o 
 -10   7   6     4585.70     4634.98    106.51 o 
  -9   7   6       42.53       68.72     25.19 o 
  -8   7   6      919.08      794.45     45.95 o 
  -7   7   6     2806.49     3107.54     85.11 o 
  -6   7   6      675.26      613.37     36.95 o 
  -5   7   6     1156.88      927.53     49.04 o 
  -4   7   6        0.00        0.00     15.64 o 
  -3   7   6     4134.21     3749.42     77.66 o 
  -2   7   6     4546.11     5056.24     93.39 o 
  -1   7   6    10408.33    11331.01    168.41 o 
   0   7   6      195.38      251.14     28.42 o 
   1   7   6        7.16       37.14     16.64 o 
   2   7   6      252.35      149.09     21.50 o 
   3   7   6        2.97        7.70     24.76 o 
   4   7   6     3631.33     3636.83    168.91 o 
   5   7   6     1573.09     1630.34     72.47 o 
   6   7   6      535.36      439.95     39.72 o 
   7   7   6      138.13       72.72     25.40 o 
   8   7   6      211.46      183.71     31.59 o 
   9   7   6      114.04      114.05     30.88 o 
  10   7   6       46.40        2.07     29.53 o 
  11   7   6      169.74      149.06     35.69 o 
  12   7   6      736.71      695.58     64.14 o 
  13   7   6       48.59       44.22     40.00 o 
  14   7   6      778.87      852.44     80.70 o 
  15   7   6        0.32        0.00     40.36 o 
 -17   8   6       71.80       93.28     48.90 o 
 -16   8   6       66.53      127.98     48.50 o 
 -15   8   6      125.37       86.10     42.06 o 
 -14   8   6      405.07      355.55     52.73 o 
 -13   8   6      194.67      214.73     43.08 o 
 -12   8   6     1363.46     1283.07     76.31 o 
 -11   8   6      792.59      705.19     53.09 o 
 -10   8   6      244.84      210.29     35.31 o 
  -9   8   6       91.46       72.89     27.11 o 
  -8   8   6        2.41        0.00     25.08 o 
  -7   8   6      626.35      621.06     47.71 o 
  -6   8   6        7.90       41.99     24.52 o 
  -5   8   6        8.98       53.91     23.48 o 
  -4   8   6      113.52       67.25     23.75 o 
  -3   8   6     2021.48     1948.27     61.00 o 
  -2   8   6       50.78       30.41     19.99 o 
  -1   8   6        2.58       27.92     18.78 o 
   0   8   6       64.28       44.68     18.57 o 
   1   8   6      889.56      814.63     48.10 o 
   2   8   6       88.69       78.03     25.92 o 
   3   8   6     1447.22     1563.58     86.95 o 
   4   8   6     2316.88     2523.63     83.17 o 
   5   8   6      293.16      244.73     52.17 o 
   6   8   6      156.18       94.09     31.79 o 
   7   8   6      623.91      598.97     48.18 o 
   8   8   6     1701.00     1908.99     81.28 o 
   9   8   6     1008.09      968.45     59.18 o 
  10   8   6      112.09       30.54     31.65 o 
  11   8   6      472.94      394.78     47.07 o 
  12   8   6     1301.81     1195.24     86.87 o 
  13   8   6      508.32      529.19     62.06 o 
  14   8   6       89.56      120.22     45.33 o 
 -16   9   6        0.53        0.00     43.83 o 
 -15   9   6      118.46       37.63     44.67 o 
 -14   9   6      212.51      182.62     47.19 o 
 -13   9   6        2.33        0.00     36.56 o 
 -12   9   6       10.10      105.45     38.58 o 
 -11   9   6      844.81      707.60     61.47 o 
 -10   9   6     1910.78     1926.52     98.76 o 
  -9   9   6      797.20      809.31     86.75 o 
  -8   9   6      412.38      455.25     53.75 o 
  -7   9   6        6.81        6.86     29.63 o 
  -6   9   6        4.45        0.00     28.39 o 
  -5   9   6       34.51       28.76     29.46 o 
  -4   9   6      394.25      384.95     48.14 o 
  -3   9   6      368.69      446.29     54.96 o 
  -2   9   6      814.28      679.26     43.69 o 
  -1   9   6        8.71       11.67     23.83 o 
   0   9   6     2630.33     2674.28     90.70 o 
   1   9   6      622.40      731.72     49.09 o 
   2   9   6     1130.35     1137.00     60.65 o 
   3   9   6      213.00      195.06     34.56 o 
   4   9   6     1114.55     1277.29     67.24 o 
   5   9   6      123.04      104.84     32.02 o 
   6   9   6      430.07      415.37     46.97 o 
   7   9   6      757.26      793.98     89.26 o 
   8   9   6      138.35      170.92     37.44 o 
   9   9   6      242.30      269.44     45.03 o 
  10   9   6      294.49      299.41     46.86 o 
  11   9   6     1431.01     1370.97    104.80 o 
  12   9   6      195.95      154.28     44.40 o 
  13   9   6      248.65       87.49     45.61 o 
  14   9   6       22.05       37.72     46.01 o 
 -15  10   6        5.95       29.59     49.46 o 
 -14  10   6        4.13       52.11     44.47 o 
 -13  10   6        0.47       39.55     40.49 o 
 -12  10   6        0.44        0.84     41.78 o 
 -11  10   6       86.06       62.98     44.26 o 
 -10  10   6       79.37       28.99     39.12 o 
  -9  10   6      121.39       40.64     56.40 o 
  -8  10   6      235.42      125.00     42.50 o 
  -7  10   6       76.65       82.49     39.34 o 
  -6  10   6       69.29      113.14     37.39 o 
  -5  10   6        0.07        9.43     32.16 o 
  -4  10   6      583.03      406.90     58.00 o 
  -3  10   6        4.64       57.71     40.67 o 
  -2  10   6      320.37      366.38     56.95 o 
  -1  10   6        6.98        0.00     33.98 o 
   0  10   6       21.57        0.00     44.57 o 
   1  10   6      307.47      456.87     64.91 o 
   2  10   6     1233.21     1205.78     74.52 o 
   3  10   6      557.78      523.02     48.43 o 
   4  10   6      529.01      474.99     47.47 o 
   5  10   6       45.10        3.58     29.37 o 
   6  10   6      209.31      204.41     44.24 o 
   7  10   6       27.87       33.00     34.83 o 
   8  10   6        0.62        0.00     34.95 o 
   9  10   6      358.80      269.14     50.27 o 
  10  10   6       38.68       18.94     35.55 o 
  11  10   6       42.08       82.86     41.23 o 
  12  10   6       81.98       92.78     46.02 o 
  13  10   6      166.75      184.31     51.17 o 
 -15  11   6        1.82       30.92     53.74 o 
 -14  11   6      306.31      250.21     63.62 o 
 -13  11   6       29.90       44.12     51.32 o 
 -12  11   6      136.94      130.55     51.00 o 
 -11  11   6      655.91      520.17     66.94 o 
 -10  11   6      469.86      525.26     64.37 o 
  -9  11   6      155.73      100.46     47.44 o 
  -8  11   6       74.06       32.07     39.49 o 
  -7  11   6      270.98      210.67     47.48 o 
  -6  11   6      612.97      661.87     77.65 o 
  -5  11   6     4239.74     4245.98    340.12 o 
  -4  11   6      140.66      173.84     61.99 o 
  -3  11   6        3.83       22.81     40.56 o 
  -2  11   6       32.81       33.94     49.18 o 
  -1  11   6     4046.75     4085.97    152.47 o 
   0  11   6      562.45      500.16     66.61 o 
   1  11   6       45.40       36.72     41.16 o 
   2  11   6     1892.09     1743.57    108.96 o 
   3  11   6      144.44       95.15     45.74 o 
   4  11   6      101.27       57.49     40.39 o 
   5  11   6       40.82        3.50     37.70 o 
   6  11   6      950.37     1148.75     84.18 o 
   7  11   6      222.08      157.31     41.86 o 
   8  11   6        2.20        9.83     39.06 o 
   9  11   6       74.37       74.40     43.81 o 
  10  11   6      141.74        8.73     44.52 o 
  11  11   6        1.65        0.00     45.65 o 
  12  11   6        0.69        0.00     45.70 o 
 -13  12   6      241.07      238.45     88.83 o 
 -12  12   6        9.10       86.77     53.82 o 
 -11  12   6      185.78      180.12     69.68 o 
 -10  12   6      113.55      163.21     53.25 o 
  -9  12   6      105.31       59.54     54.23 o 
  -8  12   6      298.81      441.11     86.67 o 
  -7  12   6      220.92      165.74     58.48 o 
  -6  12   6     1179.09     1191.84    102.12 o 
  -5  12   6      161.86      103.25     57.68 o 
  -4  12   6     1041.31     1018.27    116.06 o 
  -3  12   6       44.01       54.84     47.45 o 
  -2  12   6     1016.63      884.24    105.89 o 
  -1  12   6       42.60       19.70     43.95 o 
   0  12   6        2.81       25.15     45.54 o 
   1  12   6     1088.69      984.95     91.65 o 
   2  12   6      319.47      274.31     59.04 o 
   3  12   6     1864.40     1734.72    116.59 o 
   4  12   6      725.15      781.50    142.08 o 
   5  12   6      336.85      344.46    111.31 o 
   6  12   6      176.90       49.57     51.42 o 
   7  12   6       75.01       43.94     46.63 o 
   8  12   6     2047.51     1862.54    152.48 o 
   9  12   6       39.57       67.18     51.67 o 
  10  12   6      230.51      132.03     56.22 o 
  11  12   6       13.57       40.39     55.13 o 
 -12  13   6      292.00      306.81    100.28 o 
 -11  13   6      187.32      117.88     79.39 o 
 -10  13   6      194.43      134.39     65.80 o 
  -9  13   6        9.71      100.46     57.02 o 
  -8  13   6      712.40      774.59    147.18 o 
  -7  13   6      270.32      356.18     83.53 o 
  -6  13   6      149.03      141.64     93.71 o 
  -5  13   6      589.29      505.64     76.82 o 
  -4  13   6      220.18      146.84     57.06 o 
  -3  13   6       88.75      163.32     55.15 o 
  -2  13   6      267.61      126.15     57.09 o 
  -1  13   6     1365.67     1150.00    102.66 o 
   0  13   6      203.56      314.63     67.29 o 
   1  13   6       84.17       23.19     46.51 o 
   2  13   6     1293.95     1127.06    101.69 o 
   3  13   6       32.65       12.18     49.37 o 
   4  13   6      558.70      564.70     78.09 o 
   5  13   6       20.37       44.53     50.61 o 
   6  13   6      511.40      339.48     73.44 o 
   7  13   6      183.23      173.13     75.48 o 
   8  13   6       93.63      116.02     60.96 o 
   9  13   6     1412.55     1325.62    126.53 o 
  10  13   6       85.00       97.37     69.27 o 
 -11  14   6      515.85      533.10    118.21 o 
 -10  14   6        1.04        0.00     66.13 o 
  -9  14   6       96.94       78.04     80.72 o 
  -8  14   6      498.68      484.77     86.20 o 
  -7  14   6      927.38      822.43     99.31 o 
  -6  14   6      660.82      944.65    101.17 o 
  -5  14   6      262.33      224.62     63.76 o 
  -4  14   6     1196.29     1532.32    121.17 o 
  -3  14   6      236.51      267.35     97.35 o 
  -2  14   6      430.00      520.93     81.95 o 
  -1  14   6        4.42        1.78     52.53 o 
   0  14   6      827.00     1019.00    142.62 o 
   1  14   6     1220.78     1159.57    121.96 o 
   2  14   6       65.24       61.69     51.55 o 
   3  14   6      328.76      330.14     71.04 o 
   4  14   6       46.21       69.40     55.49 o 
   5  14   6      465.51      466.10    132.43 o 
   6  14   6        4.05        0.00     55.27 o 
   7  14   6      151.69      138.74     69.83 o 
   8  14   6      623.09      668.37     99.51 o 
  -8  15   6      265.98      347.43    102.32 o 
  -7  15   6      466.97      470.17    225.04 o 
  -6  15   6      454.62      262.32     94.95 o 
  -5  15   6      379.55      379.12     82.07 o 
  -4  15   6        0.54        0.00     57.57 o 
  -3  15   6      562.94      474.99     92.93 o 
  -2  15   6      136.53      235.11     72.95 o 
  -1  15   6      299.84      308.02     74.35 o 
   0  15   6      802.56      797.84     98.22 o 
   1  15   6      517.71      389.50     82.70 o 
   2  15   6      456.47      538.31     89.74 o 
   3  15   6        7.81        0.00     57.25 o 
   4  15   6      615.18      585.49     90.48 o 
   5  15   6      192.98      181.72     71.86 o 
   6  15   6      287.68      392.66    129.46 o 
  -5  16   6       31.31       42.25     93.42 o 
  -4  16   6      569.25      637.34    121.35 o 
  -3  16   6       30.87       27.17     80.19 o 
  -2  16   6      494.00      825.66    105.27 o 
  -1  16   6      969.32      782.55    104.83 o 
   0  16   6      624.28      527.84     92.59 o 
   1  16   6      364.44      431.87     87.33 o 
   2  16   6        2.65       13.94     60.57 o 
   3  16   6     1369.26     1466.49    134.89 o 
 -19   1   7       27.82       33.43     34.99 o 
 -18   1   7      229.70      174.44     37.34 o 
 -17   1   7      113.77       96.09     32.44 o 
 -16   1   7      320.96      276.02     37.30 o 
 -15   1   7     1145.60     1231.86     59.77 o 
 -14   1   7     1972.05     1957.99     67.36 o 
 -13   1   7     1882.23     1848.29     61.69 o 
 -12   1   7      218.38      241.30     27.21 o 
 -11   1   7        1.52        0.17     18.15 o 
 -10   1   7     1352.64     1588.43     56.36 o 
  -9   1   7        1.22        2.22     13.54 o 
  -8   1   7        7.08       60.10     14.06 o 
  -7   1   7      286.78      373.90     28.73 o 
  -6   1   7      145.07       85.74     16.71 o 
  -5   1   7      234.00      284.66     21.81 o 
  -4   1   7      645.44      576.56     34.91 o 
  -3   1   7     3935.89     3969.45     82.52 o 
  -2   1   7     4055.64     4976.64     96.44 o 
  -1   1   7        7.57       21.05     14.24 o 
   0   1   7      420.31      452.08     28.63 o 
   1   1   7     1092.65     1373.18     60.45 o 
   2   1   7       86.81       36.88     19.09 o 
   3   1   7       23.80       23.98     14.61 o 
   4   1   7        8.55        0.00     13.56 o 
   5   1   7     3215.29     4424.42     90.12 o 
   6   1   7     1335.42     1229.64     53.77 o 
   7   1   7      222.56      174.66     27.08 o 
   8   1   7      741.98      663.18     41.55 o 
   9   1   7      123.32       99.71     27.23 o 
  10   1   7     1165.32     1237.73     64.32 o 
  11   1   7      128.68      155.01     31.17 o 
  12   1   7       27.62       45.20     29.99 o 
  13   1   7        0.99       14.89     27.44 o 
  14   1   7        5.02       31.42     31.52 o 
  15   1   7      116.91       29.27     34.20 o 
  16   1   7        1.69        5.52     37.15 o 
 -19   2   7       22.58        0.00     33.38 o 
 -18   2   7      157.88      133.51     36.21 o 
 -17   2   7      388.12      280.76     39.37 o 
 -16   2   7      706.41      624.18     47.70 o 
 -15   2   7       61.81       40.86     30.19 o 
 -14   2   7     1026.67     1064.07     53.42 o 
 -13   2   7      255.90      272.96     30.43 o 
 -12   2   7      780.39      894.35     44.25 o 
 -11   2   7     2204.88     2393.96     62.20 o 
 -10   2   7       76.67       37.53     17.31 o 
  -9   2   7       26.92       34.18     18.72 o 
  -8   2   7     1469.13     1695.25     45.86 o 
  -7   2   7    32091.94    37059.45    459.73 o 
  -6   2   7     1550.15     1682.04     43.72 o 
  -5   2   7     5967.21     5721.92    108.07 o 
  -4   2   7     2070.79     2350.69     66.82 o 
  -3   2   7       45.21       18.14     17.96 o 
  -2   2   7     3599.28     4151.04    106.77 o 
  -1   2   7      440.96      255.78     42.25 o 
   0   2   7     3634.14     3386.99     77.07 o 
   1   2   7     7320.46     8920.61    176.70 o 
   2   2   7      828.16      712.92     36.13 o 
   3   2   7       87.09       58.97     17.67 o 
   4   2   7     4789.47     5869.72    100.79 o 
   5   2   7     6259.77     6771.65    143.87 o 
   6   2   7        0.47        4.71     16.08 o 
   7   2   7     1241.62     1130.15     51.12 o 
   8   2   7      591.24      509.74     37.61 o 
   9   2   7      202.29      238.29     30.47 o 
  10   2   7       38.93       54.25     26.79 o 
  11   2   7      310.57      250.34     35.91 o 
  12   2   7      901.28      883.16     56.79 o 
  13   2   7      241.69      160.69     37.00 o 
  14   2   7     1122.89     1201.43     68.74 o 
  15   2   7      587.42      613.54     65.53 o 
  16   2   7       31.96        0.00     35.58 o 
 -19   3   7      154.22       94.45     38.37 o 
 -18   3   7      471.36      417.29     46.80 o 
 -17   3   7      148.54      147.70     35.67 o 
 -16   3   7       88.07       69.84     42.18 o 
 -15   3   7     2405.94     2528.82     79.59 o 
 -14   3   7     2516.72     2391.64     80.32 o 
 -13   3   7       66.73       54.96     23.01 o 
 -12   3   7     1074.37     1047.54     49.34 o 
 -11   3   7       16.63        0.00     17.28 o 
 -10   3   7     1092.05     1114.93     48.98 o 
  -9   3   7      286.07      237.76     23.60 o 
  -8   3   7    14831.37    15592.16    201.63 o 
  -7   3   7     1537.90     2178.40     74.02 o 
  -6   3   7     5458.76     6012.63     98.88 o 
  -5   3   7     4049.33     4791.13     80.80 o 
  -4   3   7     8184.81     8776.32    124.14 o 
  -3   3   7    13339.86    14807.80    247.68 o 
  -2   3   7     1812.16     2106.32     72.31 o 
  -1   3   7    13395.75    13847.23    234.75 o 
   0   3   7      124.33      107.72     15.45 o 
   1   3   7     6568.50     6280.64     93.06 o 
   2   3   7      113.62       93.58     15.34 o 
   3   3   7     2979.24     2840.48     55.65 o 
   4   3   7    15111.73    16051.55    226.62 o 
   5   3   7      107.51      120.36     23.34 o 
   6   3   7     6297.79     6069.94    128.90 o 
   7   3   7      110.26       41.58     20.99 o 
   8   3   7     3431.95     3929.38     88.85 o 
   9   3   7       15.86       30.27     23.26 o 
  10   3   7     4021.61     3920.44     96.02 o 
  11   3   7     2498.94     2584.97     90.15 o 
  12   3   7       41.00       24.57     28.88 o 
  13   3   7      212.09      149.67     37.95 o 
  14   3   7      166.00      163.92     41.95 o 
  15   3   7     1189.94     1086.07     69.20 o 
  16   3   7      131.97      108.66     40.84 o 
 -19   4   7      427.89      432.91     56.90 o 
 -18   4   7      435.44      425.30     60.70 o 
 -17   4   7      956.71      871.23     57.72 o 
 -16   4   7     1834.52     1734.28     72.21 o 
 -15   4   7     1725.79     1644.34     67.62 o 
 -14   4   7     1091.27     1104.53     56.56 o 
 -13   4   7      120.58      136.16     30.37 o 
 -12   4   7      327.13      357.64     33.48 o 
 -11   4   7     1035.23     1022.29     51.11 o 
 -10   4   7      795.94      601.64     36.12 o 
  -9   4   7     3948.51     3500.68    129.68 o 
  -8   4   7      771.35     1006.17     38.43 o 
  -7   4   7     5018.33     4944.38     83.28 o 
  -6   4   7    17900.13    20068.10    264.58 o 
  -5   4   7    20811.99    22139.20    314.98 o 
  -4   4   7     3951.85     4045.98    101.34 o 
  -3   4   7     6451.21     6114.96    127.26 o 
  -2   4   7     8579.45     8951.16    272.42 o 
  -1   4   7     4801.15     5260.05    114.73 o 
   0   4   7    11263.38    12076.35    186.18 o 
   1   4   7     1220.64     1154.50     37.47 o 
   2   4   7     3159.75     2907.08     54.74 o 
   3   4   7    17960.39    18931.87    222.24 o 
   4   4   7     2090.85     1788.08     50.69 o 
   5   4   7    15187.90    15318.75    224.56 o 
   6   4   7      986.34      967.96     44.29 o 
   7   4   7     9986.48    10212.23    159.78 o 
   8   4   7       70.27       74.87     23.87 o 
   9   4   7     3600.26     3516.26     88.46 o 
  10   4   7      356.25      304.31     55.65 o 
  11   4   7     1085.50      951.24     57.57 o 
  12   4   7      954.62     1050.11     62.08 o 
  13   4   7        3.71        0.00     32.51 o 
  14   4   7     1908.23     1749.41     93.58 o 
  15   4   7       96.23       62.85     42.88 o 
  16   4   7      672.70      634.07     64.28 o 
 -18   5   7      489.72      555.13     60.26 o 
 -17   5   7      467.76      451.42     53.66 o 
 -16   5   7      544.72      475.75     55.16 o 
 -15   5   7     1855.86     1868.97     83.26 o 
 -14   5   7       80.97       30.47     29.22 o 
 -13   5   7     2997.16     3081.06     83.36 o 
 -12   5   7      759.70      835.73     51.23 o 
 -11   5   7     2688.90     2529.25     69.02 o 
 -10   5   7     4423.60     4080.29     84.77 o 
  -9   5   7     1132.11     1075.88     47.65 o 
  -8   5   7     9976.92    10105.16    159.72 o 
  -7   5   7       24.09       22.23     19.81 o 
  -6   5   7    19545.62    19772.02    244.20 o 
  -5   5   7     7692.66     8633.83    147.16 o 
  -4   5   7    30517.51    32462.31    445.86 o 
  -3   5   7      420.40      350.01     39.53 o 
  -2   5   7    12773.39    14226.42    214.33 o 
  -1   5   7     1508.57     1417.27     44.68 o 
   0   5   7     6625.98     7137.60    125.43 o 
   1   5   7     5046.28     4623.12     84.21 o 
   2   5   7     5704.61     5827.24     93.38 o 
   3   5   7      768.20      562.13     29.06 o 
   4   5   7     6219.92     6214.89    111.71 o 
   5   5   7      171.32       82.65     18.63 o 
   6   5   7     3144.54     2772.80     65.91 o 
   7   5   7      132.86      115.70     24.51 o 
   8   5   7     4636.94     4452.62     97.64 o 
   9   5   7     3369.69     3321.33     87.56 o 
  10   5   7      598.75      569.03     51.05 o 
  11   5   7     4630.70     4719.45    123.31 o 
  12   5   7      278.06      243.78     44.05 o 
  13   5   7     3473.79     3699.48    123.33 o 
  14   5   7       28.71       42.16     40.42 o 
  15   5   7      995.57     1046.62     79.69 o 
  16   5   7      455.57      363.91     61.30 o 
 -18   6   7        6.97        0.00     42.91 o 
 -17   6   7     1050.42     1174.86     84.31 o 
 -16   6   7      732.37      798.14     64.33 o 
 -15   6   7     1199.43     1120.04     69.44 o 
 -14   6   7     1606.62     1545.69     85.59 o 
 -13   6   7       22.70       21.64     28.35 o 
 -12   6   7     3814.67     3660.36    128.37 o 
 -11   6   7       39.34       60.43     28.76 o 
 -10   6   7     1904.89     1945.18     65.83 o 
  -9   6   7     5008.63     5503.68    100.96 o 
  -8   6   7     2291.62     2240.08     58.70 o 
  -7   6   7     5170.77     4888.68     87.85 o 
  -6   6   7     5639.17     6721.49    115.30 o 
  -5   6   7     5351.08     5054.45    116.89 o 
  -4   6   7     1610.68     1638.08     57.12 o 
  -3   6   7      797.23      795.16     41.32 o 
  -2   6   7    15644.62    16560.33    249.06 o 
  -1   6   7     4812.13     5494.97     95.80 o 
   0   6   7     9679.76     9650.06    146.63 o 
   1   6   7      251.02      428.80     28.14 o 
   2   6   7    12753.29    12255.88    181.58 o 
   3   6   7    18394.93    18745.61    259.99 o 
   4   6   7     5188.18     4765.25     84.33 o 
   5   6   7     5344.09     5236.33    152.55 o 
   6   6   7      190.80      141.42     23.05 o 
   7   6   7     5526.10     5427.87    110.05 o 
   8   6   7       11.24       13.96     23.84 o 
   9   6   7     7052.61     7196.21    140.27 o 
  10   6   7     6306.24     6511.54    146.47 o 
  11   6   7     1945.38     2083.11     90.31 o 
  12   6   7     1862.14     2081.27     95.68 o 
  13   6   7      155.25      115.08     41.47 o 
  14   6   7     1404.23     1528.33     90.53 o 
  15   6   7        4.05        0.00     43.49 o 
 -18   7   7      638.45      753.55     99.21 o 
 -17   7   7      594.14      823.89    103.42 o 
 -16   7   7     1181.84     1241.71    187.68 o 
 -15   7   7     1668.66     1777.95     93.77 o 
 -14   7   7       83.42       97.86     42.35 o 
 -13   7   7     3409.66     3489.11    111.52 o 
 -12   7   7      839.23      730.44     66.75 o 
 -11   7   7     4288.67     4670.90    110.08 o 
 -10   7   7     4632.17     4647.47    106.14 o 
  -9   7   7     2250.17     2214.06     78.01 o 
  -8   7   7     3166.57     3123.82     95.04 o 
  -7   7   7      248.17      412.81     38.00 o 
  -6   7   7    12729.48    12895.11    192.41 o 
  -5   7   7     3569.53     3673.01     78.85 o 
  -4   7   7     3967.01     3952.16     80.74 o 
  -3   7   7     5215.47     5297.23     97.08 o 
  -2   7   7     3029.86     2910.95     67.07 o 
  -1   7   7    16831.13    18963.41    269.91 o 
   0   7   7     3460.02     3877.63     80.07 o 
   1   7   7    22630.60    22608.31    303.04 o 
   2   7   7     6680.35     6686.69    123.34 o 
   3   7   7     8069.22     8095.71    137.21 o 
   4   7   7     1289.71     1250.39     60.59 o 
   5   7   7     3231.60     3346.42     87.56 o 
   6   7   7     4746.52     4671.21    109.99 o 
   7   7   7       34.67        0.00     22.96 o 
   8   7   7     5748.60     5440.06    116.97 o 
   9   7   7     6179.40     6328.71    131.30 o 
  10   7   7     2563.89     2774.10     92.95 o 
  11   7   7     2144.05     2309.09     90.02 o 
  12   7   7      428.24      372.43     48.67 o 
  13   7   7     2708.31     2765.35    105.53 o 
  14   7   7       16.94       81.48     43.16 o 
  15   7   7      742.93      940.04     79.57 o 
 -17   8   7      545.49      532.08     94.41 o 
 -16   8   7      616.06      794.86     84.08 o 
 -15   8   7      319.98      246.98     48.20 o 
 -14   8   7     2971.01     3259.18    254.97 o 
 -13   8   7      248.26      196.71     43.61 o 
 -12   8   7     4666.27     5132.28    152.22 o 
 -11   8   7     4515.79     4623.84    125.14 o 
 -10   8   7     1644.97     1987.13    128.39 o 
  -9   8   7     3322.60     3337.49    113.19 o 
  -8   8   7      626.31      650.91     57.08 o 
  -7   8   7    12229.78    13171.68    258.27 o 
  -6   8   7       40.27        7.22     26.50 o 
  -5   8   7     5173.71     5021.08    129.10 o 
  -4   8   7     9622.40     9919.30    175.93 o 
  -3   8   7     9880.16    10276.76    180.01 o 
  -2   8   7     5993.38     6191.01    125.03 o 
  -1   8   7      161.27      151.73     23.72 o 
   0   8   7    14521.16    15174.93    219.07 o 
   1   8   7        3.70        5.03     23.21 o 
   2   8   7    13463.26    14318.44    239.13 o 
   3   8   7     1282.97     1094.71     58.10 o 
   4   8   7     2896.80     3098.97     93.38 o 
   5   8   7     4428.28     4346.59    113.52 o 
   6   8   7      233.48      140.07     46.31 o 
   7   8   7     3171.06     3049.55     95.14 o 
   8   8   7     3786.00     3518.45    105.30 o 
   9   8   7     9524.17     9851.73    177.30 o 
  10   8   7     6391.50     6488.96    141.14 o 
  11   8   7      570.50      569.70     52.19 o 
  12   8   7     2574.92     2720.49    144.41 o 
  13   8   7      121.47      128.03     41.27 o 
  14   8   7     1121.24     1334.35     83.70 o 
 -16   9   7     1028.96      801.72    113.83 o 
 -15   9   7      742.13      927.97     86.33 o 
 -14   9   7      224.86      190.62     51.95 o 
 -13   9   7     4602.00     4895.59    168.50 o 
 -12   9   7      175.49      161.23     42.80 o 
 -11   9   7     1857.14     1920.49    108.54 o 
 -10   9   7     1468.13     1562.47     90.40 o 
  -9   9   7      703.93      674.11     66.52 o 
  -8   9   7     2832.77     2702.19    119.29 o 
  -7   9   7       30.91        0.00     29.46 o 
  -6   9   7     6328.21     6275.68    155.97 o 
  -5   9   7      938.07      984.29     64.16 o 
  -4   9   7     4354.05     4115.89    117.48 o 
  -3   9   7    13899.69    14732.25    274.04 o 
  -2   9   7      856.48      683.65     78.92 o 
  -1   9   7    14293.87    13852.79    372.96 o 
   0   9   7      326.49      379.92     45.64 o 
   1   9   7     6812.61     6924.07    225.91 o 
   2   9   7     1762.07     1929.91     74.37 o 
   3   9   7     5743.56     5808.38    203.01 o 
   4   9   7     5764.73     5769.78    135.14 o 
   5   9   7      387.46      370.29     49.62 o 
   6   9   7     4523.08     4569.92    159.62 o 
   7   9   7       83.09       20.01     34.38 o 
   8   9   7    10788.77    10798.96    203.87 o 
   9   9   7     5673.24     5687.74    140.98 o 
  10   9   7     2986.37     2906.93    110.06 o 
  11   9   7     1031.66     1157.12     79.73 o 
  12   9   7       63.10       28.47     39.75 o 
  13   9   7     1692.61     1793.80    103.44 o 
 -15  10   7      229.62      248.18     73.54 o 
 -14  10   7     2950.07     2905.35    164.32 o 
 -13  10   7        8.05        0.00     40.86 o 
 -12  10   7     2126.02     2052.50    134.03 o 
 -11  10   7      867.75      982.36     80.82 o 
 -10  10   7     2853.41     2920.86    121.30 o 
  -9  10   7     2082.95     2184.72    135.86 o 
  -8  10   7        6.71        4.18     34.94 o 
  -7  10   7     7944.16     7975.42    205.23 o 
  -6  10   7      246.53      209.23     42.99 o 
  -5  10   7    12775.15    13015.96    261.26 o 
  -4  10   7     4850.53     4613.04    171.35 o 
  -3  10   7     4103.50     3980.52    159.62 o 
  -2  10   7     7732.86     7414.15    289.65 o 
  -1  10   7      498.29      519.42     63.76 o 
   0  10   7     7680.47     7599.62    213.16 o 
   1  10   7      674.77      562.39     55.76 o 
   2  10   7     6276.28     6157.84    209.79 o 
   3  10   7     1108.13     1170.67     77.68 o 
   4  10   7     1253.56     1196.72     78.96 o 
   5  10   7     3208.67     3211.43    123.53 o 
   6  10   7      917.12      988.31     68.20 o 
   7  10   7     4272.36     4100.36    145.04 o 
   8  10   7     1044.19     1050.48     81.90 o 
   9  10   7     2370.83     2341.23    108.74 o 
  10  10   7      725.83      719.63     70.16 o 
  11  10   7      153.67      257.77     61.02 o 
  12  10   7     2008.20     2054.32    122.46 o 
  13  10   7       53.87       63.41     46.22 o 
 -15  11   7      706.91      950.51    110.58 o 
 -14  11   7        2.38        0.00     70.63 o 
 -13  11   7     2635.18     2598.52    156.01 o 
 -12  11   7      128.66      120.63     59.38 o 
 -11  11   7     1140.90     1308.63    160.16 o 
 -10  11   7     1108.40     1368.81    107.16 o 
  -9  11   7     1471.44     1398.75     89.95 o 
  -8  11   7     3630.42     3777.42    133.61 o 
  -7  11   7      126.54       88.73     50.41 o 
  -6  11   7    10235.12    10631.60    280.06 o 
  -5  11   7      548.13      603.64     76.84 o 
  -4  11   7     4335.65     4804.37    227.25 o 
  -3  11   7     3384.77     3653.70    151.50 o 
  -2  11   7     1719.29     1710.35    107.98 o 
  -1  11   7     4309.62     4578.82    163.74 o 
   0  11   7      440.19      350.43     97.08 o 
   1  11   7     2512.88     2505.58    126.38 o 
   2  11   7      118.27      119.26     45.69 o 
   3  11   7     3296.46     3344.31    170.45 o 
   4  11   7     7835.11     7951.74    201.55 o 
   5  11   7       68.34        0.00     37.66 o 
   6  11   7     1593.25     1912.48    106.33 o 
   7  11   7       34.00       66.83     44.60 o 
   8  11   7     3565.15     4038.51    155.51 o 
   9  11   7       89.59       68.48     52.50 o 
  10  11   7      528.21      773.52    119.29 o 
  11  11   7     1669.04     1912.00    128.77 o 
  12  11   7      112.93       52.80     56.90 o 
 -13  12   7       58.17      135.56     70.19 o 
 -12  12   7     1828.68     1918.27    139.96 o 
 -11  12   7        4.71        0.00     53.15 o 
 -10  12   7      382.94      349.65    134.55 o 
  -9  12   7     1086.83     1084.63    204.50 o 
  -8  12   7      383.97      337.16     65.74 o 
  -7  12   7     2846.46     3116.90    227.08 o 
  -6  12   7      887.89      746.52     86.21 o 
  -5  12   7     2449.44     2997.31    195.41 o 
  -4  12   7      247.13      181.30     62.43 o 
  -3  12   7     1380.54     1597.98    132.26 o 
  -2  12   7     2969.46     2848.78    192.84 o 
  -1  12   7      692.13      648.24     77.02 o 
   0  12   7     2612.42     2719.81    186.35 o 
   1  12   7      982.77      954.85     92.13 o 
   2  12   7     3077.35     3166.03    207.78 o 
   3  12   7     2560.04     2609.00    139.22 o 
   4  12   7      991.97      854.23     90.09 o 
   5  12   7     3956.25     4254.18    176.95 o 
   6  12   7       11.03        0.00     47.08 o 
   7  12   7     2266.85     2562.09    137.71 o 
   8  12   7       26.81       24.41     49.10 o 
   9  12   7      893.63      971.69     91.81 o 
  10  12   7      552.83      626.05     95.22 o 
  11  12   7      258.16      391.75     77.57 o 
 -12  13   7       79.33       67.29     81.98 o 
 -11  13   7     1728.28     1924.48    184.52 o 
 -10  13   7      486.57      432.23    119.37 o 
  -9  13   7      475.75      431.91    129.90 o 
  -8  13   7     1383.04     1445.33    155.25 o 
  -7  13   7       25.06        0.00     57.26 o 
  -6  13   7     1751.80     1668.52    157.99 o 
  -5  13   7      893.30      774.60    116.62 o 
  -4  13   7     1814.95     1980.76    130.58 o 
  -3  13   7      700.54      527.36     76.63 o 
  -2  13   7      182.14      268.41     67.32 o 
  -1  13   7     1348.42     1541.42    145.59 o 
   0  13   7      147.19      195.42     57.57 o 
   1  13   7     3748.71     3545.36    205.93 o 
   2  13   7      306.47      339.65     67.97 o 
   3  13   7     1003.43      984.38     99.14 o 
   4  13   7     2006.02     2084.68    134.07 o 
   5  13   7       31.57        0.00     50.81 o 
   6  13   7      695.65      866.58     99.96 o 
   7  13   7      180.80      125.28     60.46 o 
   8  13   7      884.41      968.29    109.86 o 
   9  13   7      101.86      156.17     69.98 o 
 -10  14   7      224.08      155.41     87.05 o 
  -9  14   7     1118.55     1085.72    146.52 o 
  -8  14   7      461.00      513.08    107.60 o 
  -7  14   7      881.48      832.14    149.38 o 
  -6  14   7       59.30       21.71     84.08 o 
  -5  14   7      353.82      329.56     88.67 o 
  -4  14   7      449.84      417.22     95.65 o 
  -3  14   7      953.01      850.90     93.56 o 
  -2  14   7     1166.56     1054.23    155.83 o 
  -1  14   7       27.33        0.00     47.97 o 
   0  14   7     1823.46     1795.27    128.26 o 
   1  14   7       37.43       22.86     52.79 o 
   2  14   7      755.88      695.93     90.28 o 
   3  14   7      513.16      520.58     80.74 o 
   4  14   7       98.91      188.44     65.42 o 
   5  14   7      802.20      741.12    122.30 o 
   6  14   7      150.17      142.35     65.73 o 
   7  14   7     1159.61     1066.22    173.44 o 
   8  14   7       50.18       49.04     67.03 o 
  -8  15   7      801.46      914.97    143.41 o 
  -7  15   7       15.05        0.00     77.64 o 
  -6  15   7      254.15       98.99     81.66 o 
  -5  15   7       69.83      129.50     78.94 o 
  -4  15   7      299.61      280.64     96.37 o 
  -3  15   7      530.61      473.20    112.77 o 
  -2  15   7        8.22        0.97    120.07 o 
  -1  15   7     1074.67     1273.27    156.51 o 
   0  15   7      155.18      156.78     66.27 o 
   1  15   7     1622.12     1433.27    123.63 o 
   2  15   7       74.60      195.75     71.65 o 
   3  15   7      296.20      248.76     74.44 o 
   4  15   7      226.09      245.27     75.05 o 
   5  15   7       56.25       77.97     63.84 o 
  -5  16   7      157.29      252.92     97.81 o 
  -4  16   7        4.08       34.50     82.20 o 
  -3  16   7      254.78      127.70    103.39 o 
  -2  16   7      247.40      208.96     98.67 o 
  -1  16   7        0.23       53.43     95.32 o 
   0  16   7      539.04      382.63    111.03 o 
   1  16   7       42.31        0.00    116.73 o 
   2  16   7       59.39      156.30     91.76 o 
 -19   0   8      472.78      516.53     72.48 o 
 -18   0   8      901.64     1052.99    104.83 o 
 -17   0   8     2226.22     2330.96    134.39 o 
 -16   0   8       11.69       45.79     39.47 o 
 -15   0   8    13701.68    12920.33    285.90 o 
 -14   0   8       17.50       17.09     31.90 o 
 -13   0   8     1687.50     1758.22     85.21 o 
 -12   0   8     2299.35     2457.00     92.55 o 
 -11   0   8     1708.95     1874.81    109.30 o 
 -10   0   8     3661.31     3678.05    136.92 o 
  -9   0   8      868.29     1043.02     53.38 o 
  -8   0   8    10808.69    11641.76    240.81 o 
  -7   0   8     2338.11     1822.14     75.70 o 
  -6   0   8      449.92      264.58     38.69 o 
  -5   0   8    47146.39    50757.88   1483.30 o 
  -4   0   8       11.58        8.88     19.65 o 
  -3   0   8     5019.37     4664.12    152.89 o 
  -2   0   8    24406.06    27977.06    602.91 o 
  -1   0   8     4920.15     4543.78    134.94 o 
   0   0   8     1541.92      903.15     57.70 o 
   1   0   8    58327.61    63303.93   1645.67 o 
   2   0   8    49439.29    47588.01   1010.97 o 
   3   0   8      128.45       79.46     26.27 o 
   4   0   8    60226.79    65624.84   1122.04 o 
   5   0   8      160.86      168.33     33.82 o 
   6   0   8    19831.34    20359.32    404.93 o 
   7   0   8    11690.13    11597.45    266.12 o 
   8   0   8      247.40      102.27     38.53 o 
   9   0   8     5433.29     5192.23    225.12 o 
  10   0   8      129.53       95.99     44.15 o 
  11   0   8     9074.70    10000.64    264.87 o 
  12   0   8      406.92      389.39     56.82 o 
  13   0   8     3607.11     3459.65    141.93 o 
  14   0   8     2682.02     2904.32    155.77 o 
  15   0   8      537.04      589.14     78.52 o 
  16   0   8     1268.39     1070.30    101.64 o 
 -19   1   8       96.74      192.83     40.64 o 
 -18   1   8     1978.18     2176.60     84.27 o 
 -17   1   8      297.91      274.11     39.43 o 
 -16   1   8     4102.52     4170.75     98.21 o 
 -15   1   8     2893.34     2953.77     95.69 o 
 -14   1   8    12069.05    11591.35    173.81 o 
 -13   1   8     1178.67     1137.89     50.28 o 
 -12   1   8     1688.79     2023.77     60.17 o 
 -11   1   8    11512.30    11645.83    160.70 o 
 -10   1   8     1475.38     1735.54     54.95 o 
  -9   1   8    18303.40    18790.06    239.71 o 
  -8   1   8     2960.81     2576.40     90.06 o 
  -7   1   8    20960.61    21935.25    285.99 o 
  -6   1   8     7354.71     6575.60    115.31 o 
  -5   1   8      329.73      194.46     23.22 o 
  -4   1   8    27943.82    28225.76    494.49 o 
  -3   1   8      714.60      623.40     31.93 o 
  -2   1   8    12390.48     9844.50    170.69 o 
  -1   1   8       53.38       29.75     15.56 o 
   0   1   8    39021.79    41307.13    617.94 o 
   1   1   8    14455.07    13511.82    231.99 o 
   2   1   8    16085.53    17215.05    256.14 o 
   3   1   8    29682.24    29073.17    372.16 o 
   4   1   8      835.59      675.91     37.08 o 
   5   1   8     6873.78     6664.20    120.34 o 
   6   1   8     6625.35     6689.01    125.18 o 
   7   1   8     4817.39     4687.83    103.45 o 
   8   1   8     7966.56     8221.78    195.80 o 
   9   1   8       60.54       45.36     24.28 o 
  10   1   8    13483.03    13053.69    205.17 o 
  11   1   8      886.62      896.82     55.95 o 
  12   1   8     6186.15     6344.09    136.54 o 
  13   1   8     1417.46     1424.46     70.42 o 
  14   1   8     1980.83     1931.86     82.97 o 
  15   1   8     2215.70     2443.49     95.96 o 
  16   1   8      170.01      160.49     44.19 o 
 -19   2   8      926.44      948.21     62.67 o 
 -18   2   8      265.31      262.44     40.49 o 
 -17   2   8     2821.37     3059.94     92.86 o 
 -16   2   8      104.01       50.25     28.17 o 
 -15   2   8     6909.39     6692.15    125.30 o 
 -14   2   8     2854.74     2812.76     77.21 o 
 -13   2   8     3178.38     2965.61     76.24 o 
 -12   2   8     4775.03     4904.73    106.95 o 
 -11   2   8     3427.64     3367.62     71.61 o 
 -10   2   8    15874.34    16069.35    216.03 o 
  -9   2   8       30.76       18.09     15.77 o 
  -8   2   8    10520.66     9429.16    143.01 o 
  -7   2   8      917.56      626.05     35.95 o 
  -6   2   8    10853.87    11363.53    160.89 o 
  -5   2   8    28809.92    30244.25    410.47 o 
  -4   2   8      115.86      217.59     21.08 o 
  -3   2   8    34938.87    34649.88    610.69 o 
  -2   2   8     7725.82     9377.25    303.77 o 
  -1   2   8    43483.76    43116.83    749.31 o 
   0   2   8     9445.38     8871.06    160.96 o 
   1   2   8    27304.05    30691.83    385.17 o 
   2   2   8    11931.64    11223.05    181.30 o 
   3   2   8      178.37      153.91     21.30 o 
   4   2   8    15702.36    14953.79    215.34 o 
   5   2   8     3242.25     3838.87     78.39 o 
   6   2   8    12972.93    12661.67    182.13 o 
   7   2   8     6087.75     6179.20    113.38 o 
   8   2   8     3068.99     2875.74     93.38 o 
   9   2   8    10187.30     9608.00    161.65 o 
  10   2   8      208.01      200.28     32.94 o 
  11   2   8     9576.08     9780.94    174.12 o 
  12   2   8     1460.87     1272.44     80.13 o 
  13   2   8     2150.90     2133.41     99.48 o 
  14   2   8      745.50      800.75     59.09 o 
  15   2   8      988.21      892.21     64.03 o 
  16   2   8     1960.34     1953.49     93.00 o 
 -19   3   8      932.83      927.81     75.15 o 
 -18   3   8      918.98      966.94     60.86 o 
 -17   3   8        9.23       11.17     30.19 o 
 -16   3   8     2591.58     2718.55    101.91 o 
 -15   3   8      238.99      148.29     32.38 o 
 -14   3   8     4390.93     4577.75     97.99 o 
 -13   3   8     2201.55     2154.33     66.31 o 
 -12   3   8     1310.07     1184.93     52.00 o 
 -11   3   8     5747.95     5539.88    111.62 o 
 -10   3   8       34.64       38.73     18.06 o 
  -9   3   8     7142.17     6565.56    107.11 o 
  -8   3   8       17.17        0.00     13.95 o 
  -7   3   8     2556.35     1758.81     52.79 o 
  -6   3   8    11150.24    10905.35    156.44 o 
  -5   3   8     2458.49     2584.44     53.35 o 
  -4   3   8    30910.47    32257.64    496.33 o 
  -3   3   8     5820.43     6671.37    142.14 o 
  -2   3   8    41585.15    41781.10    628.92 o 
  -1   3   8    23157.47    26332.26    414.32 o 
   0   3   8    30315.76    32570.34    402.44 o 
   1   3   8    10917.18    10991.10    146.70 o 
   2   3   8     1810.38     1445.57     55.46 o 
   3   3   8    16283.81    16117.97    194.83 o 
   4   3   8      263.17      319.49     25.93 o 
   5   3   8    11585.09     9855.91    171.23 o 
   6   3   8     1967.89     1869.88     59.20 o 
   7   3   8     8948.59     8460.48    147.13 o 
   8   3   8     6806.17     6683.23    161.80 o 
   9   3   8      704.44      661.71     46.04 o 
  10   3   8     7233.44     7629.20    176.68 o 
  11   3   8        7.52        0.00     26.17 o 
  12   3   8     4087.71     4416.67    112.48 o 
  13   3   8     2428.41     2451.85     94.21 o 
  14   3   8      403.12      431.94     51.46 o 
  15   3   8      823.93     1029.41     83.22 o 
  16   3   8      296.57      246.71     50.46 o 
 -19   4   8      501.52      541.40     59.27 o 
 -18   4   8       27.71       41.14     40.56 o 
 -17   4   8     1175.02     1417.37     69.51 o 
 -16   4   8      303.71      259.42     40.50 o 
 -15   4   8     3068.71     3065.22    102.56 o 
 -14   4   8     3381.83     3310.45     89.49 o 
 -13   4   8     3285.93     3323.33     85.04 o 
 -12   4   8     1994.69     1945.30     69.56 o 
 -11   4   8      654.88      685.69     39.69 o 
 -10   4   8    11988.19    12280.75    188.39 o 
  -9   4   8      347.01      307.19     26.45 o 
  -8   4   8    10696.55    10483.93    148.01 o 
  -7   4   8     1906.06     2116.00     70.25 o 
  -6   4   8     2563.94     2461.72     55.99 o 
  -5   4   8     1052.12      823.08     30.38 o 
  -4   4   8     1863.68     2049.32     79.00 o 
  -3   4   8    40713.92    43574.87    658.88 o 
  -2   4   8     4179.25     4519.73    134.14 o 
  -1   4   8     3704.32     3254.60    129.42 o 
   0   4   8     4659.42     4726.14    107.32 o 
   1   4   8     1362.78     1114.97     37.46 o 
   2   4   8     8608.94     8373.86    114.31 o 
   3   4   8       18.50       20.91     13.80 o 
   4   4   8     8517.06     7606.27    113.41 o 
   5   4   8     8200.73     7953.12    139.63 o 
   6   4   8     2739.50     2486.83     67.43 o 
   7   4   8      740.61      561.16     46.92 o 
   8   4   8     5118.64     4972.93    104.59 o 
   9   4   8    13706.44    14161.85    215.31 o 
  10   4   8       36.33       12.23     25.38 o 
  11   4   8     2484.99     2544.67     88.34 o 
  12   4   8     1856.32     1871.11     84.94 o 
  13   4   8     1042.16     1089.72     98.14 o 
  14   4   8      737.76      840.94     72.69 o 
  15   4   8      867.99      818.58     77.49 o 
 -18   5   8      470.71      547.04     82.04 o 
 -17   5   8       24.34        0.00     36.06 o 
 -16   5   8     1686.59     1636.17     88.26 o 
 -15   5   8      418.37      378.06     61.43 o 
 -14   5   8     1046.25     1243.10     65.93 o 
 -13   5   8     3863.81     3836.92    107.11 o 
 -12   5   8     2893.36     2877.30     76.22 o 
 -11   5   8      917.99      840.85     44.34 o 
 -10   5   8       24.86        1.49     18.24 o 
  -9   5   8     3869.01     3925.09     78.97 o 
  -8   5   8      176.23      132.59     19.29 o 
  -7   5   8     3818.01     4252.34     71.63 o 
  -6   5   8     5209.00     5149.45    104.40 o 
  -5   5   8     5855.16     6254.62    116.29 o 
  -4   5   8    14423.67    13931.86    213.54 o 
  -3   5   8       10.33        8.63     27.97 o 
  -2   5   8     6004.62     5470.33    124.14 o 
  -1   5   8     1988.07     1991.46     53.85 o 
   0   5   8     2342.42     2362.22     65.25 o 
   1   5   8     8787.88     9407.75    144.16 o 
   2   5   8      689.65      814.86     37.72 o 
   3   5   8     7996.15     8402.92    134.27 o 
   4   5   8        6.97       26.85     16.67 o 
   5   5   8    15169.49    15029.90    195.52 o 
   6   5   8      422.60      251.25     37.95 o 
   7   5   8     1466.84     1650.26     61.22 o 
   8   5   8     2449.41     2419.31     75.33 o 
   9   5   8      885.07     1004.04     56.31 o 
  10   5   8     2477.14     2455.02    121.24 o 
  11   5   8        7.22       26.85     30.99 o 
  12   5   8     1446.66     1412.67    101.77 o 
  13   5   8      803.32      748.35     64.96 o 
  14   5   8      331.10      332.01     69.76 o 
  15   5   8      731.38      672.78     69.00 o 
 -18   6   8      168.66      205.96     69.17 o 
 -17   6   8      534.94      579.69     85.38 o 
 -16   6   8       46.38       47.43     43.59 o 
 -15   6   8      903.58     1060.55     74.21 o 
 -14   6   8       85.71       41.08     34.88 o 
 -13   6   8     1026.31      974.32     65.30 o 
 -12   6   8      714.61      833.32     58.32 o 
 -11   6   8      647.78      638.63     41.51 o 
 -10   6   8     1645.81     1748.69     53.44 o 
  -9   6   8       17.41        0.00     18.29 o 
  -8   6   8     2070.75     2057.90     56.30 o 
  -7   6   8     5383.02     5673.03    105.24 o 
  -6   6   8     2781.36     2621.41     63.88 o 
  -5   6   8     7167.25     6750.10    113.41 o 
  -4   6   8     8227.93     9586.15    161.52 o 
  -3   6   8     9987.75     9674.48    161.16 o 
  -2   6   8      233.40      185.51     23.99 o 
  -1   6   8     2307.85     2337.32     56.30 o 
   0   6   8     1124.25      973.01     43.05 o 
   1   6   8       50.95        0.19     15.66 o 
   2   6   8    19497.35    21275.18    288.60 o 
   3   6   8     1739.41     1480.66     54.48 o 
   4   6   8     5869.92     5708.52     96.36 o 
   5   6   8     1018.48      969.45     42.54 o 
   6   6   8     1519.48     1520.25     69.39 o 
   7   6   8       13.04       16.98     22.64 o 
   8   6   8      963.20     1005.94     55.03 o 
   9   6   8     1067.52     1105.36     61.68 o 
  10   6   8      135.82      144.49     37.06 o 
  11   6   8      670.09      665.63     58.48 o 
  12   6   8       71.91       66.25     37.11 o 
  13   6   8       73.60       30.41     38.57 o 
  14   6   8      523.92      476.84     60.95 o 
  15   6   8       21.02       66.47     45.69 o 
 -17   7   8        7.19        3.13     56.79 o 
 -16   7   8      110.76      200.73     65.80 o 
 -15   7   8      568.18      540.89     79.94 o 
 -14   7   8      418.10      355.05     71.08 o 
 -13   7   8      963.86      794.12     69.58 o 
 -12   7   8     1301.52     1332.99    139.69 o 
 -11   7   8     1572.01     1590.48     75.74 o 
 -10   7   8      679.91      577.26     48.40 o 
  -9   7   8     3135.35     3014.97     90.11 o 
  -8   7   8      552.55      488.61     61.99 o 
  -7   7   8     4643.12     4657.70    107.69 o 
  -6   7   8     2432.32     2404.21     73.93 o 
  -5   7   8     5640.04     5807.60    119.90 o 
  -4   7   8       64.93       43.70     21.69 o 
  -3   7   8      487.42      490.12     36.67 o 
  -2   7   8      494.37      493.02     37.01 o 
  -1   7   8     1002.54     1175.41     50.53 o 
   0   7   8      543.36      520.41     33.18 o 
   1   7   8    11911.07    12538.39    206.89 o 
   2   7   8       77.77      132.07     23.62 o 
   3   7   8     1612.61     1660.52     57.09 o 
   4   7   8      261.37      269.30     34.86 o 
   5   7   8     1899.92     2070.96     72.13 o 
   6   7   8       71.12       64.88     24.43 o 
   7   7   8      290.63      295.62     34.50 o 
   8   7   8     1320.08     1321.06     64.02 o 
   9   7   8       54.81       22.07     29.32 o 
  10   7   8      108.62       65.61     34.10 o 
  11   7   8      158.97       99.33     36.84 o 
  12   7   8      562.22      482.41     53.32 o 
  13   7   8      467.93      556.90     58.55 o 
  14   7   8      127.94       90.98     44.22 o 
 -17   8   8       12.86        0.00     57.74 o 
 -16   8   8        0.75       24.42     53.57 o 
 -15   8   8       35.63        0.00     49.38 o 
 -14   8   8       69.94       54.85     52.98 o 
 -13   8   8       90.74       36.27     50.88 o 
 -12   8   8      281.50      347.79     54.18 o 
 -11   8   8     1630.74     1719.05     92.44 o 
 -10   8   8      437.20      486.88     49.60 o 
  -9   8   8     1010.61     1151.40     92.83 o 
  -8   8   8       42.35       51.77     31.57 o 
  -7   8   8     1185.46     1057.25     99.02 o 
  -6   8   8      798.16      768.61     57.13 o 
  -5   8   8        5.56       65.94     29.00 o 
  -4   8   8      215.92      167.57     28.95 o 
  -3   8   8      642.59      660.77     54.69 o 
  -2   8   8        0.77       18.48     21.46 o 
  -1   8   8      649.76      595.48     40.83 o 
   0   8   8     5336.35     5253.40    155.26 o 
   1   8   8     1004.49     1000.64     64.26 o 
   2   8   8     5357.27     5650.66    150.16 o 
   3   8   8       14.18       27.65     24.81 o 
   4   8   8     1067.17     1107.17     61.32 o 
   5   8   8       16.43        0.00     24.16 o 
   6   8   8      940.48      931.59     62.11 o 
   7   8   8     1569.53     1865.98     99.99 o 
   8   8   8       22.59        7.28     28.71 o 
   9   8   8       35.52      138.79     36.16 o 
  10   8   8      132.85       96.93     39.03 o 
  11   8   8      718.59      720.62     74.30 o 
  12   8   8        1.07       16.30     36.56 o 
  13   8   8      160.95      184.28     46.69 o 
  14   8   8      231.98      262.30     51.86 o 
 -16   9   8        3.01        0.00     54.32 o 
 -15   9   8        4.10        0.00     52.47 o 
 -14   9   8        1.66       46.65     51.15 o 
 -13   9   8      190.06      125.03     56.54 o 
 -12   9   8      182.43       34.49     49.22 o 
 -11   9   8      482.05      484.32     71.08 o 
 -10   9   8      483.69      450.53     65.09 o 
  -9   9   8      193.28       87.50     38.36 o 
  -8   9   8       14.40        5.39     34.06 o 
  -7   9   8      163.75      147.16     37.20 o 
  -6   9   8       24.29       22.43     30.41 o 
  -5   9   8      691.81      624.02     55.11 o 
  -4   9   8       21.10        0.70     27.65 o 
  -3   9   8     1127.13     1103.74     66.64 o 
  -2   9   8      177.24      155.83     51.28 o 
  -1   9   8       26.44       15.21     28.80 o 
   0   9   8      791.84      868.14     61.48 o 
   1   9   8      654.22      666.83     57.60 o 
   2   9   8     1206.71     1274.57     75.44 o 
   3   9   8      181.38       80.83     48.09 o 
   4   9   8       40.85       77.72     36.55 o 
   5   9   8      115.24      103.92     60.05 o 
   6   9   8       86.00       27.72     33.13 o 
   7   9   8        0.33        0.00     29.13 o 
   8   9   8     1386.20     1448.76     85.53 o 
   9   9   8       72.06       98.29     39.25 o 
  10   9   8      174.86      145.41     43.27 o 
  11   9   8       22.05        0.00     38.07 o 
  12   9   8       28.75       47.53     41.46 o 
  13   9   8      127.86      147.59     45.31 o 
 -15  10   8       39.31        8.52     57.39 o 
 -14  10   8       65.83        0.00     70.01 o 
 -13  10   8       38.61       16.34     51.58 o 
 -12  10   8       60.06      104.70     58.30 o 
 -11  10   8        5.24       28.51     49.10 o 
 -10  10   8      524.20      440.01     72.60 o 
  -9  10   8       29.43       33.07     47.39 o 
  -8  10   8      226.43      200.75     53.68 o 
  -7  10   8     1247.47     1267.99     78.64 o 
  -6  10   8        0.23       36.41     35.54 o 
  -5  10   8      596.46      675.24     60.76 o 
  -4  10   8      496.98      467.64     81.76 o 
  -3  10   8       25.82        0.00     35.73 o 
  -2  10   8      551.35      543.70     66.45 o 
  -1  10   8      536.82      515.36     63.59 o 
   0  10   8       28.97       88.82     42.02 o 
   1  10   8      188.98      286.97     45.55 o 
   2  10   8      699.50      689.89     68.81 o 
   3  10   8       13.77        9.90     33.74 o 
   4  10   8      396.93      336.01     51.42 o 
   5  10   8        0.82        0.00     36.24 o 
   6  10   8      103.64      150.76     47.26 o 
   7  10   8      870.74      825.86     80.22 o 
   8  10   8      181.37      139.37     50.38 o 
   9  10   8      136.43       93.37     51.38 o 
  10  10   8       59.36       63.62     49.90 o 
  11  10   8       35.23       35.88     46.53 o 
  12  10   8      144.66       61.08     51.29 o 
 -14  11   8      329.82      302.23     76.97 o 
 -13  11   8       56.90      140.41     64.56 o 
 -12  11   8       22.86       53.08     61.12 o 
 -11  11   8      326.68      319.96     71.00 o 
 -10  11   8      127.66       41.45     51.79 o 
  -9  11   8      787.49      818.58     89.07 o 
  -8  11   8      311.86      223.48     72.12 o 
  -7  11   8      132.69      122.39     87.42 o 
  -6  11   8      701.04      790.09    252.42 o 
  -5  11   8      193.66      218.60     57.56 o 
  -4  11   8       80.64      102.15     47.79 o 
  -3  11   8      376.95      491.07     68.75 o 
  -2  11   8      839.85      939.66     86.15 o 
  -1  11   8      523.14      478.16     66.79 o 
   0  11   8        5.08        0.00     38.35 o 
   1  11   8      163.75       99.65     45.27 o 
   2  11   8      273.19      243.93     54.87 o 
   3  11   8     1295.20     1200.72     90.65 o 
   4  11   8      252.68      203.07     49.95 o 
   5  11   8      104.05       61.31     43.30 o 
   6  11   8      296.51      297.61     57.37 o 
   7  11   8       19.49       44.25     42.20 o 
   8  11   8      636.04      446.00     68.55 o 
   9  11   8       93.26       72.18     52.42 o 
  10  11   8      420.54      269.84     64.79 o 
  11  11   8        5.76       10.73     53.09 o 
 -13  12   8      117.19      154.46    104.85 o 
 -12  12   8      424.54      419.72     81.58 o 
 -11  12   8      106.48       99.76     62.02 o 
 -10  12   8       54.70       68.18     70.72 o 
  -9  12   8       22.74        0.00     79.87 o 
  -8  12   8      404.62      495.36    211.17 o 
  -7  12   8       15.55       61.00     66.78 o 
  -6  12   8       67.30       49.64     87.94 o 
  -5  12   8      730.06      891.32    118.41 o 
  -4  12   8      490.38      495.79     97.28 o 
  -3  12   8      138.50      366.28     97.17 o 
  -2  12   8      303.77      321.92     63.46 o 
  -1  12   8      252.40      351.88     64.90 o 
   0  12   8      935.03      853.67    126.89 o 
   1  12   8      679.41      564.13     73.67 o 
   2  12   8     1002.93      997.63    162.30 o 
   3  12   8        6.90       68.73     51.74 o 
   4  12   8      544.60      545.92    147.87 o 
   5  12   8       25.85       40.20     51.87 o 
   6  12   8      158.35      198.47     54.86 o 
   7  12   8      298.87      306.25     66.64 o 
   8  12   8       45.83      110.93     53.24 o 
   9  12   8      708.76      529.18     77.28 o 
  10  12   8       75.25       37.78     58.03 o 
 -12  13   8       28.65        0.00     74.47 o 
 -11  13   8      277.85      278.77     91.70 o 
 -10  13   8       77.65       56.86     77.35 o 
  -9  13   8      113.74      153.74    123.40 o 
  -8  13   8        0.81        0.00     64.98 o 
  -7  13   8      372.81      376.75     93.55 o 
  -6  13   8       49.87       58.20     71.91 o 
  -5  13   8       43.01       20.29     64.00 o 
  -4  13   8      889.24      897.52    122.24 o 
  -3  13   8      753.04      614.84    107.62 o 
  -2  13   8      483.14      503.06    128.84 o 
  -1  13   8       41.35      122.63     73.88 o 
   0  13   8     2040.05     1728.28    120.80 o 
   1  13   8      403.25      339.94    111.11 o 
   2  13   8      410.79      475.23     76.36 o 
   3  13   8      265.17      309.23     65.81 o 
   4  13   8        6.32        0.00     45.79 o 
   5  13   8     1104.03     1125.38    108.21 o 
   6  13   8       17.32        0.00     53.75 o 
   7  13   8       13.67        0.00     56.22 o 
   8  13   8      293.19      267.47     73.78 o 
   9  13   8      219.09      280.55     78.67 o 
 -10  14   8      476.25      459.21    113.71 o 
  -9  14   8       56.49       75.76     85.86 o 
  -8  14   8      744.59      837.25    133.27 o 
  -7  14   8       85.27       69.57     75.19 o 
  -6  14   8      825.53      859.62    129.09 o 
  -5  14   8      202.26      104.82    113.40 o 
  -4  14   8       12.47        0.00     66.78 o 
  -3  14   8      438.42      390.87     99.29 o 
  -2  14   8        3.40        0.00     69.51 o 
  -1  14   8      400.00      349.24     93.24 o 
   0  14   8      144.09      118.61     77.41 o 
   1  14   8      705.50      769.63    123.67 o 
   2  14   8      638.30      591.87     82.17 o 
   3  14   8        2.87        0.00     47.16 o 
   4  14   8      410.86      458.10     84.92 o 
   5  14   8        1.95        0.00     77.67 o 
   6  14   8      224.47      214.42     84.59 o 
   7  14   8      362.78      238.10     74.75 o 
  -8  15   8      102.55       62.80    173.96 o 
  -7  15   8      627.16      751.94    135.07 o 
  -6  15   8      272.29      327.93     98.93 o 
  -5  15   8      190.38      205.62     94.57 o 
  -4  15   8      729.30      802.03    132.54 o 
  -3  15   8       10.12        0.00     72.50 o 
  -2  15   8      402.96      554.54    114.17 o 
  -1  15   8      338.64      374.61     99.31 o 
   0  15   8     1119.00     1275.70    343.53 o 
   1  15   8      389.19      692.13    120.62 o 
   2  15   8      128.03      123.45    129.90 o 
   3  15   8     1201.15     1417.63    228.20 o 
   4  15   8       16.54        0.00    168.52 o 
   5  15   8      787.92      705.21    102.28 o 
  -4  16   8      162.70       97.33     91.81 o 
  -3  16   8      546.29      688.38    123.75 o 
  -2  16   8      119.87       87.69     86.56 o 
  -1  16   8      963.55      829.55    171.50 o 
   0  16   8      204.15       77.71     85.34 o 
 -19   1   9        8.97        0.00     33.35 o 
 -18   1   9      245.16      228.37     39.41 o 
 -17   1   9       93.39       31.84     29.37 o 
 -16   1   9        0.29        8.49     26.51 o 
 -15   1   9      370.53      341.85     37.84 o 
 -14   1   9       66.84       53.48     26.10 o 
 -13   1   9       74.54       52.15     22.91 o 
 -12   1   9       67.05       34.78     19.97 o 
 -11   1   9       29.20       20.24     18.28 o 
 -10   1   9       39.53       68.64     17.28 o 
  -9   1   9      353.17      423.02     31.49 o 
  -8   1   9     1040.95     1243.30     46.49 o 
  -7   1   9      703.86      894.65     35.98 o 
  -6   1   9     2620.17     2992.14     77.85 o 
  -5   1   9     2158.32     2558.62     86.25 o 
  -4   1   9     8529.05    10157.99    179.47 o 
  -3   1   9     3350.61     3785.37     85.17 o 
  -2   1   9     4668.29     4851.35    116.75 o 
  -1   1   9      228.90      227.61     24.17 o 
   0   1   9       47.07       79.55     21.05 o 
   1   1   9      438.67      464.49     35.84 o 
   2   1   9      312.75      473.11     33.60 o 
   3   1   9       20.47        5.26     18.08 o 
   4   1   9      135.04       87.56     20.23 o 
   5   1   9       60.21       41.03     19.46 o 
   6   1   9       28.01        0.00     18.63 o 
   7   1   9       10.34        0.00     21.92 o 
   8   1   9      808.13      880.22     53.37 o 
   9   1   9      296.27      285.00     35.79 o 
  10   1   9      422.85      437.40     46.55 o 
  11   1   9       14.13        0.00     26.59 o 
  12   1   9      139.57      108.52     35.03 o 
  13   1   9        0.17       12.95     30.62 o 
  14   1   9      210.02      133.20     39.79 o 
  15   1   9        4.37        6.50     35.94 o 
  16   1   9       99.79       97.18     42.35 o 
 -19   2   9      194.57       88.24     37.85 o 
 -18   2   9      249.15      225.09     39.11 o 
 -17   2   9       11.71        0.00     29.22 o 
 -16   2   9       88.51      139.15     34.16 o 
 -15   2   9      740.51      707.76     50.79 o 
 -14   2   9     2915.79     2992.70     78.03 o 
 -13   2   9     2390.17     2303.62     66.96 o 
 -12   2   9     1038.09     1159.49     48.78 o 
 -11   2   9     2050.65     2050.04     65.46 o 
 -10   2   9     1788.14     1813.31     54.04 o 
  -9   2   9      120.30       71.01     18.12 o 
  -8   2   9       63.99       70.78     16.66 o 
  -7   2   9    14793.80    17010.77    230.46 o 
  -6   2   9      925.54      735.29     31.00 o 
  -5   2   9     3359.15     4104.43     92.55 o 
  -4   2   9      513.13      401.63     48.65 o 
  -3   2   9      242.82      215.77     52.51 o 
  -2   2   9     1530.38     1648.97     68.29 o 
  -1   2   9     1794.23     1615.37     51.38 o 
   0   2   9     3849.13     4497.97    119.30 o 
   1   2   9      250.09      259.85     42.44 o 
   2   2   9     1440.94     2440.06     60.99 o 
   3   2   9     6588.95     8187.29    134.22 o 
   4   2   9     6050.26     6764.52    121.13 o 
   5   2   9     1950.50     1703.94     59.65 o 
   6   2   9     2024.39     1735.29     58.20 o 
   7   2   9      189.99      157.56     26.47 o 
   8   2   9      749.51      794.83     68.53 o 
   9   2   9        2.68        0.00     23.04 o 
  10   2   9      276.48      279.40     37.28 o 
  11   2   9     2276.38     2465.68     87.21 o 
  12   2   9      259.51      240.26     40.46 o 
  13   2   9      605.51      649.15     65.07 o 
  14   2   9       23.02       37.24     35.77 o 
  15   2   9      255.01      179.60     43.33 o 
 -19   3   9      185.52      216.55     44.46 o 
 -18   3   9        5.66        0.00     31.01 o 
 -17   3   9      302.94      347.20     42.20 o 
 -16   3   9      863.36      948.72     61.74 o 
 -15   3   9      883.56      844.52     51.35 o 
 -14   3   9      890.72      825.87     52.20 o 
 -13   3   9       57.63       52.59     25.29 o 
 -12   3   9      607.35      574.54     48.50 o 
 -11   3   9      273.28      236.87     28.89 o 
 -10   3   9     1150.54     1354.81     50.47 o 
  -9   3   9     5131.03     5648.98    113.05 o 
  -8   3   9     3707.43     4145.08     75.36 o 
  -7   3   9     2824.24     2545.96     73.59 o 
  -6   3   9       39.52       53.43     15.65 o 
  -5   3   9     9978.78     9511.96    154.24 o 
  -4   3   9     7253.27     7279.50    147.03 o 
  -3   3   9     5036.02     5562.75    121.46 o 
  -2   3   9       31.74       41.48     20.03 o 
  -1   3   9        6.40        7.48     22.12 o 
   0   3   9     7085.23     8433.32    126.26 o 
   1   3   9     5314.80     6345.60     98.05 o 
   2   3   9     1256.35      808.06     31.05 o 
   3   3   9     2669.99     2555.62     55.10 o 
   4   3   9      561.16      581.12     33.52 o 
   5   3   9     2498.00     2170.42     86.48 o 
   6   3   9      406.26      384.54     33.31 o 
   7   3   9     1529.83     1474.07     61.58 o 
   8   3   9     1778.61     1894.18     68.12 o 
   9   3   9      723.57      767.11     53.15 o 
  10   3   9     2065.74     2189.47     80.04 o 
  11   3   9      739.30      722.24     52.74 o 
  12   3   9     1030.12     1048.54     65.79 o 
  13   3   9       13.62       14.84     35.42 o 
  14   3   9      607.65      489.17     55.68 o 
  15   3   9        0.46        0.00     37.80 o 
 -19   4   9        0.08        8.85     49.29 o 
 -18   4   9      494.35      575.75     71.98 o 
 -17   4   9      143.04      163.81     49.90 o 
 -16   4   9      748.71      771.70     55.16 o 
 -15   4   9     1964.56     1794.66     73.18 o 
 -14   4   9     2637.43     2434.04    141.36 o 
 -13   4   9      605.60      668.93     65.22 o 
 -12   4   9     1028.26     1037.54     49.24 o 
 -11   4   9      793.14      734.47     41.10 o 
 -10   4   9     3189.68     3194.06     71.93 o 
  -9   4   9     3040.16     2968.89     65.59 o 
  -8   4   9     5891.65     6040.54     98.56 o 
  -7   4   9     3893.25     3737.28     75.96 o 
  -6   4   9     9911.74     9792.49    176.58 o 
  -5   4   9     6277.86     7210.08    110.55 o 
  -4   4   9     4651.32     4712.86    112.61 o 
  -3   4   9     3881.64     3859.91    109.86 o 
  -2   4   9     3530.19     4232.60    105.16 o 
  -1   4   9     9982.50    10196.90    194.25 o 
   0   4   9     3969.02     4381.67     78.29 o 
   1   4   9     9288.42     9133.76    140.04 o 
   2   4   9      661.16      643.95     34.12 o 
   3   4   9     5673.55     5581.85     90.25 o 
   4   4   9     3773.67     4146.57     77.47 o 
   5   4   9     2247.33     2207.44     67.80 o 
   6   4   9     1444.56     1210.74     70.49 o 
   7   4   9      617.01      643.18     53.54 o 
   8   4   9     2952.74     3012.94     82.63 o 
   9   4   9      706.65      644.12     47.04 o 
  10   4   9     3019.86     3031.38     93.29 o 
  11   4   9     1233.40     1145.49     73.21 o 
  12   4   9      140.45      180.75     52.97 o 
  13   4   9     1637.33     1606.60     89.01 o 
  14   4   9       11.96       28.12     41.62 o 
  15   4   9      756.52      753.23     73.37 o 
 -18   5   9      693.01      643.09     93.59 o 
 -17   5   9     1204.62     1094.44    161.58 o 
 -16   5   9      661.79      811.94     91.90 o 
 -15   5   9      495.05      448.38     60.15 o 
 -14   5   9     5157.40     5305.56    136.86 o 
 -13   5   9     1657.81     1721.14     71.43 o 
 -12   5   9     2032.29     2053.48     72.84 o 
 -11   5   9      763.91      761.88     42.22 o 
 -10   5   9     3989.12     4392.54    108.55 o 
  -9   5   9     3667.82     3838.61     77.99 o 
  -8   5   9     6941.91     7092.14    107.48 o 
  -7   5   9    11803.39    11998.98    151.22 o 
  -6   5   9     1488.15     1162.82     46.57 o 
  -5   5   9     4559.33     3912.94     83.33 o 
  -4   5   9      161.31      184.27     30.20 o 
  -3   5   9     2278.74     2155.39     73.71 o 
  -2   5   9     3024.35     2836.04     85.56 o 
  -1   5   9     1316.25     1232.02     95.72 o 
   0   5   9    16985.60    17261.47    260.98 o 
   1   5   9       82.48      119.89     19.04 o 
   2   5   9     9968.41    10082.81    143.82 o 
   3   5   9     1223.46     1311.36     43.29 o 
   4   5   9     4217.62     4448.35     82.42 o 
   5   5   9     4470.22     4656.27     87.41 o 
   6   5   9      213.16      200.85     37.87 o 
   7   5   9     5658.29     5341.16    101.89 o 
   8   5   9        8.26        0.00     23.84 o 
   9   5   9     2876.39     2603.59    105.18 o 
  10   5   9     3980.24     3800.21    118.54 o 
  11   5   9     3615.62     3414.78    112.38 o 
  12   5   9     2309.46     2643.75    124.01 o 
  13   5   9      372.77      268.10     50.37 o 
  14   5   9     1170.14     1342.85     88.34 o 
  15   5   9        1.65        0.00     43.23 o 
 -18   6   9      773.89      738.79     96.16 o 
 -17   6   9       41.54      107.50     59.64 o 
 -16   6   9      667.30      725.41     90.97 o 
 -15   6   9     1316.06     1429.40    114.06 o 
 -14   6   9      208.49      137.54     52.82 o 
 -13   6   9     2907.78     3099.40    340.78 o 
 -12   6   9        7.50       74.14     43.67 o 
 -11   6   9     2060.16     2236.06     96.26 o 
 -10   6   9     2731.71     2903.83    112.28 o 
  -9   6   9     3097.84     3052.71     86.62 o 
  -8   6   9     3063.51     2796.16     85.82 o 
  -7   6   9       57.89       27.69     22.08 o 
  -6   6   9    14894.80    14422.37    283.62 o 
  -5   6   9      309.25      423.33     41.95 o 
  -4   6   9     8389.82     8295.19    174.48 o 
  -3   6   9     4561.93     4790.44    148.78 o 
  -2   6   9     1460.97     1207.87     61.40 o 
  -1   6   9    20906.50    22456.50    376.99 o 
   0   6   9     2981.28     3350.52     71.96 o 
   1   6   9    12971.71    12908.27    190.08 o 
   2   6   9       49.16       68.87     20.69 o 
   3   6   9    17476.59    18903.75    245.41 o 
   4   6   9     2711.63     2717.30     64.41 o 
   5   6   9       29.11        2.89     19.65 o 
   6   6   9     7352.32     7222.99    120.93 o 
   7   6   9     2716.06     2813.24    114.72 o 
   8   6   9     3515.71     3470.86    125.13 o 
   9   6   9     1773.18     1636.91     85.74 o 
  10   6   9     2937.11     2924.43     96.65 o 
  11   6   9      621.09      557.15     56.36 o 
  12   6   9      380.64      361.24     69.61 o 
  13   6   9     1345.13     1380.15     85.50 o 
  14   6   9      232.63      187.63     50.27 o 
 -17   7   9      899.18     1190.94    117.11 o 
 -16   7   9      202.74      162.93     62.04 o 
 -15   7   9      540.16      532.00     91.33 o 
 -14   7   9     3948.73     4061.13    311.25 o 
 -13   7   9      177.73      172.78     57.14 o 
 -12   7   9     4222.78     4133.80    157.88 o 
 -11   7   9      879.80      726.65     76.51 o 
 -10   7   9     4160.79     3957.76    145.85 o 
  -9   7   9     1262.41     1287.21     72.93 o 
  -8   7   9     2081.64     1885.50    103.80 o 
  -7   7   9     7451.03     7298.66    187.21 o 
  -6   7   9       29.86       44.65     28.47 o 
  -5   7   9     8496.19     8558.08    191.26 o 
  -4   7   9      241.83      199.77     28.76 o 
  -3   7   9     3275.46     2986.36    120.82 o 
  -2   7   9     3489.87     3475.44     87.46 o 
  -1   7   9     9077.44     8952.25    161.95 o 
   0   7   9     8337.45     7901.17    149.38 o 
   1   7   9      214.07      206.36     28.63 o 
   2   7   9    10371.72    10425.02    186.45 o 
   3   7   9      777.73      776.07     42.55 o 
   4   7   9     3256.01     3034.93     90.64 o 
   5   7   9     4733.98     4332.18     94.81 o 
   6   7   9      328.19      435.33     38.69 o 
   7   7   9     2518.26     2702.08     92.22 o 
   8   7   9     2168.28     2256.31     81.05 o 
   9   7   9     3306.97     3609.98    102.01 o 
  10   7   9      893.83      983.94     62.62 o 
  11   7   9      949.50     1031.59     65.99 o 
  12   7   9     2371.43     2629.23    101.96 o 
  13   7   9      111.63       70.84     40.72 o 
  14   7   9     1195.74     1285.26     82.38 o 
 -17   8   9      276.93      400.51    120.58 o 
 -16   8   9     1128.91     1313.33    276.87 o 
 -15   8   9     1132.87     1316.70    114.07 o 
 -14   8   9        6.08       36.23     51.67 o 
 -13   8   9     6418.73     6740.34    271.34 o 
 -12   8   9      110.94       78.51     47.73 o 
 -11   8   9     6756.91     6533.36    207.35 o 
 -10   8   9      896.35      865.42    135.30 o 
  -9   8   9     2852.63     2715.39    128.81 o 
  -8   8   9     2100.42     2157.37    112.38 o 
  -7   8   9      980.74      809.46     74.72 o 
  -6   8   9     1300.15     1186.38     83.24 o 
  -5   8   9      686.60      639.46     73.15 o 
  -4   8   9     8049.03     8964.84    166.53 o 
  -3   8   9     3279.11     3100.15    123.46 o 
  -2   8   9     4274.55     4082.75     98.98 o 
  -1   8   9     2649.30     2346.56     74.33 o 
   0   8   9      205.64      355.80     35.21 o 
   1   8   9     8056.13     8077.36    181.19 o 
   2   8   9     1298.50     1110.00     90.40 o 
   3   8   9     5387.22     5383.42    145.66 o 
   4   8   9     5640.12     5140.00    155.36 o 
   5   8   9     1197.87     1440.48     85.08 o 
   6   8   9     5600.56     5645.45    139.96 o 
   7   8   9      112.73      174.65     36.44 o 
   8   8   9     5415.06     5387.35    121.78 o 
   9   8   9     1708.11     1861.93     80.85 o 
  10   8   9     3397.35     3570.16    121.07 o 
  11   8   9     1903.67     2110.33     92.10 o 
  12   8   9      720.98      786.00     65.32 o 
  13   8   9     1435.40     1461.27     85.43 o 
 -16   9   9      290.86      327.45     78.62 o 
 -15   9   9      634.40      520.37     83.75 o 
 -14   9   9     1046.04     1073.90    107.67 o 
 -13   9   9      286.92      360.52     70.36 o 
 -12   9   9     3935.96     3934.09    165.54 o 
 -11   9   9      383.85      331.08     64.07 o 
 -10   9   9     1784.21     1752.87    114.65 o 
  -9   9   9     1348.11     1154.23     95.25 o 
  -8   9   9     2087.73     2251.62    220.82 o 
  -7   9   9     7919.28     7760.11    228.74 o 
  -6   9   9      983.66      872.79     78.11 o 
  -5   9   9     5017.01     4797.50    256.12 o 
  -4   9   9     2865.86     3042.66    160.23 o 
  -3   9   9    12683.75    11718.76    249.36 o 
  -2   9   9     6123.95     6411.63    156.99 o 
  -1   9   9     1963.10     2011.43     86.74 o 
   0   9   9     7751.66     7839.96    204.54 o 
   1   9   9       24.14       12.14     32.34 o 
   2   9   9     8139.45     8638.07    198.44 o 
   3   9   9     1975.14     2008.86     95.00 o 
   4   9   9     4241.56     4158.71    133.11 o 
   5   9   9     7466.33     7519.01    211.16 o 
   6   9   9     2032.36     1858.29    101.92 o 
   7   9   9      980.05     1278.22    106.21 o 
   8   9   9      128.68       32.36     42.26 o 
   9   9   9     6501.81     6791.04    179.74 o 
  10   9   9      576.69      501.95     66.25 o 
  11   9   9      561.87      593.74     97.66 o 
  12   9   9     1825.59     1865.27    112.21 o 
 -15  10   9      691.60      848.49    102.61 o 
 -14  10   9      444.61      318.02     75.84 o 
 -13  10   9     3209.86     3442.92    172.34 o 
 -12  10   9      239.03      388.22     70.35 o 
 -11  10   9     2037.41     2425.26    140.26 o 
 -10  10   9      420.94      426.65     69.30 o 
  -9  10   9     2210.44     2061.47    222.67 o 
  -8  10   9     5726.35     5758.75    259.02 o 
  -7  10   9     1649.38     1637.88    132.21 o 
  -6  10   9    11850.88    11422.78    287.26 o 
  -5  10   9      315.78      343.46     56.39 o 
  -4  10   9     7718.89     7135.22    271.69 o 
  -3  10   9      332.13      201.12     71.09 o 
  -2  10   9     4469.95     4585.67    198.04 o 
  -1  10   9     5644.70     5603.77    175.11 o 
   0  10   9       66.38       29.37     38.06 o 
   1  10   9     4231.83     4423.51    210.50 o 
   2  10   9      835.52      850.98     68.34 o 
   3  10   9     4170.92     3963.86    131.34 o 
   4  10   9     3161.24     2911.68    138.94 o 
   5  10   9     3082.92     2811.84    120.15 o 
   6  10   9     1702.33     2002.29    108.78 o 
   7  10   9      132.53      107.99     62.02 o 
   8  10   9     3710.27     3749.21    188.68 o 
   9  10   9       15.91       78.68     50.07 o 
  10  10   9     3048.23     2911.45    145.12 o 
  11  10   9     2304.47     2226.94    121.97 o 
  12  10   9      449.09      635.03    105.21 o 
 -14  11   9     1222.00     1419.67    127.08 o 
 -13  11   9       59.28       45.53     59.31 o 
 -12  11   9     2468.49     2322.50    203.59 o 
 -11  11   9      269.16      237.88     65.64 o 
 -10  11   9     1948.63     1929.52    128.66 o 
  -9  11   9     1065.23     1024.09     96.50 o 
  -8  11   9      947.52     1002.68     93.87 o 
  -7  11   9     6899.43     6439.56    269.58 o 
  -6  11   9      164.08       60.76     64.40 o 
  -5  11   9     4927.25     5393.36    241.42 o 
  -4  11   9        7.93        0.00     52.42 o 
  -3  11   9     5585.19     5534.92    295.43 o 
  -2  11   9     3581.52     3443.72    200.29 o 
  -1  11   9      195.05      213.49    180.10 o 
   0  11   9     2244.69     2480.38    125.90 o 
   1  11   9      241.76      161.30     50.70 o 
   2  11   9     2457.54     2538.81    129.70 o 
   3  11   9      865.71      709.31     69.39 o 
   4  11   9     3451.63     3765.29    138.58 o 
   5  11   9     3752.22     4064.42    218.71 o 
   6  11   9       14.98        0.00     41.36 o 
   7  11   9     4586.75     4473.94    161.75 o 
   8  11   9      300.54      237.57     61.03 o 
   9  11   9     2945.77     2902.84    144.95 o 
  10  11   9      244.64      280.10     89.03 o 
  11  11   9      874.22      967.91     99.42 o 
 -13  12   9      575.00      603.34     93.08 o 
 -12  12   9        7.10        3.90     57.51 o 
 -11  12   9      420.39      482.67     82.49 o 
 -10  12   9      721.07      594.21    111.02 o 
  -9  12   9      696.71      841.62    198.71 o 
  -8  12   9     1953.91     2340.45    186.06 o 
  -7  12   9       44.46      151.59     76.17 o 
  -6  12   9     6312.83     6143.36    269.39 o 
  -5  12   9      181.63      122.94     68.52 o 
  -4  12   9     1653.52     1628.65    152.65 o 
  -3  12   9      590.95      638.73    104.31 o 
  -2  12   9     1376.94     1231.85    134.92 o 
  -1  12   9     2095.38     2515.45    183.45 o 
   0  12   9       44.67        6.91     64.42 o 
   1  12   9     3109.37     3447.07    397.94 o 
   2  12   9       73.99      125.62     54.96 o 
   3  12   9     2597.45     2943.00    148.74 o 
   4  12   9      823.07      864.78     91.78 o 
   5  12   9      336.68      278.82     87.48 o 
   6  12   9     2669.88     2564.81    129.88 o 
   7  12   9       39.85       53.71     52.26 o 
   8  12   9     1451.39     1329.36    108.95 o 
   9  12   9        5.56       31.24     53.94 o 
 -12  13   9      742.71      852.67    208.54 o 
 -11  13   9       59.49       46.76     79.92 o 
 -10  13   9      722.00      744.71    122.88 o 
  -9  13   9      588.58     1170.83    148.87 o 
  -8  13   9      525.88      599.79    135.16 o 
  -7  13   9     1070.57      812.76    161.85 o 
  -6  13   9        1.01       33.36     65.88 o 
  -5  13   9     1529.32     1704.28    310.70 o 
  -4  13   9        4.29       46.39     73.90 o 
  -3  13   9      742.70      760.18    119.52 o 
  -2  13   9     1391.61     1372.33    150.31 o 
  -1  13   9      193.59      197.54    135.69 o 
   0  13   9      963.96      863.83    250.67 o 
   1  13   9       38.08      191.55     81.70 o 
   2  13   9      264.33      380.42     95.03 o 
   3  13   9      562.36      510.11    105.75 o 
   4  13   9     1127.52     1235.17    135.85 o 
   5  13   9     1409.26     1241.70    113.62 o 
   6  13   9       64.62        0.00     64.38 o 
   7  13   9     1764.39     1868.09    144.06 o 
   8  13   9       15.19       28.11     61.17 o 
 -10  14   9      207.03      155.92     92.68 o 
  -9  14   9      763.90      625.79    123.62 o 
  -8  14   9      529.43      655.67    118.62 o 
  -7  14   9       96.03        0.00     68.33 o 
  -6  14   9      636.98      761.69    172.38 o 
  -5  14   9       40.68        0.33     69.34 o 
  -4  14   9      564.21      549.52    215.21 o 
  -3  14   9      525.57      583.51    113.37 o 
  -2  14   9      852.37      984.65    137.53 o 
  -1  14   9      644.63      784.13    169.39 o 
   0  14   9       56.42        0.00     65.12 o 
   1  14   9     1268.28     1346.79    248.74 o 
   2  14   9       58.41      110.23     80.20 o 
   3  14   9      644.23      757.99    129.22 o 
   4  14   9      842.97      906.62    134.96 o 
   5  14   9       39.07        0.00     66.06 o 
   6  14   9     1253.13     1196.05    245.05 o 
  -7  15   9      462.99      620.81    123.72 o 
  -6  15   9        0.86        0.00    100.76 o 
  -5  15   9      635.07      812.36    223.81 o 
  -4  15   9       70.48       68.09     78.68 o 
  -3  15   9      583.62      495.53    145.35 o 
  -2  15   9      434.73      489.49    113.70 o 
  -1  15   9       88.08      160.16     86.63 o 
   0  15   9     1339.51     1492.92    293.50 o 
   1  15   9        0.47        0.00     71.73 o 
   2  15   9      731.88      550.51    120.65 o 
   3  15   9        3.58      106.64    102.34 o 
   4  15   9      177.60      150.51     97.54 o 
 -19   0  10      180.10       87.02     59.34 o 
 -18   0  10      846.66      654.15    115.23 o 
 -17   0  10      302.50      384.43     59.92 o 
 -16   0  10     1895.55     1990.19    102.79 o 
 -15   0  10        0.46        0.00     57.51 o 
 -14   0  10     5098.32     4975.29    141.67 o 
 -13   0  10      314.59      357.72     45.83 o 
 -12   0  10      888.69      704.39     55.23 o 
 -11   0  10     6913.60     6244.31    146.60 o 
 -10   0  10      254.72      271.02     66.99 o 
  -9   0  10    26503.71    26381.10    487.87 o 
  -8   0  10       80.84       85.40     32.13 o 
  -7   0  10    13924.26    12602.78    317.97 o 
  -6   0  10     5719.74     5795.07    173.10 o 
  -5   0  10      569.25      486.04     48.31 o 
  -4   0  10     9025.32     7951.81    213.89 o 
  -3   0  10      493.39      596.91     51.22 o 
  -2   0  10    62097.05    67560.94   1399.35 o 
  -1   0  10      198.31      271.27     41.75 o 
   0   0  10   109210.98   119149.27   2426.29 o 
   1   0  10     8480.17     5995.65    304.91 o 
   2   0  10      101.20      276.57     56.58 o 
   3   0  10     4141.79     3624.49    231.70 o 
   4   0  10     7533.36     8868.19    209.00 o 
   5   0  10    23503.32    23651.87    461.80 o 
   6   0  10     7638.79     6920.17    187.86 o 
   7   0  10     3269.30     3502.23    128.93 o 
   8   0  10     1158.50     1242.17     90.60 o 
   9   0  10      647.65      731.34     97.55 o 
  10   0  10     6898.98     7010.06    216.57 o 
  11   0  10      180.50       62.33     43.89 o 
  12   0  10     4062.88     4350.81    168.08 o 
  13   0  10     3068.07     3031.49    214.40 o 
  14   0  10     1161.92     1158.46     99.17 o 
  15   0  10      435.19      418.93     73.08 o 
 -19   1  10     1155.81     1172.40     72.98 o 
 -18   1  10      704.37      734.78     54.29 o 
 -17   1  10     2835.17     3105.24     91.97 o 
 -16   1  10       21.30        1.69     25.33 o 
 -15   1  10     7517.58     7394.31    149.34 o 
 -14   1  10        6.55        1.38     23.16 o 
 -13   1  10     6476.49     7067.44    119.92 o 
 -12   1  10     2650.45     2745.97     67.13 o 
 -11   1  10     2547.40     2186.09     73.87 o 
 -10   1  10     8342.94     8015.78    126.02 o 
  -9   1  10       78.86       38.45     17.64 o 
  -8   1  10    21667.04    22026.61    290.66 o 
  -7   1  10      698.98      919.64     40.82 o 
  -6   1  10     5902.28     4888.58    109.27 o 
  -5   1  10    12304.76    12154.90    212.89 o 
  -4   1  10     1819.68     1772.39     78.44 o 
  -3   1  10    27801.64    28666.67    443.52 o 
  -2   1  10       77.93       41.33     18.28 o 
  -1   1  10    17527.49    17326.68    287.12 o 
   0   1  10     2711.06     2955.93     80.76 o 
   1   1  10    62357.61    69379.92    830.57 o 
   2   1  10     7695.62     7464.62    123.09 o 
   3   1  10      462.92      404.28     30.86 o 
   4   1  10    13519.64    12949.35    196.78 o 
   5   1  10     1091.31     1028.21     49.49 o 
   6   1  10     8996.95     8684.95    155.08 o 
   7   1  10     3245.22     3111.70     86.65 o 
   8   1  10     6269.47     6121.78    130.97 o 
   9   1  10     2844.14     2800.19    100.84 o 
  10   1  10      618.02      629.78     49.48 o 
  11   1  10     7564.32     7843.36    155.17 o 
  12   1  10        6.86       52.91     34.75 o 
  13   1  10     3900.41     4235.28    111.96 o 
  14   1  10     1483.64     1349.92     74.63 o 
  15   1  10      826.52      825.78     63.83 o 
 -19   2  10      696.33      768.37     63.12 o 
 -18   2  10     1988.08     2028.21     87.66 o 
 -17   2  10      433.12      426.47     47.20 o 
 -16   2  10     2726.93     2939.63     85.71 o 
 -15   2  10       10.89        0.00     24.71 o 
 -14   2  10    12905.95    12774.40    271.34 o 
 -13   2  10     2256.98     2454.36    114.11 o 
 -12   2  10     2474.19     2033.44     71.64 o 
 -11   2  10     4038.20     4082.52     98.76 o 
 -10   2  10     4717.83     4639.22     87.55 o 
  -9   2  10    11329.40    11421.30    159.45 o 
  -8   2  10       26.63       13.60     16.29 o 
  -7   2  10    17172.75    17345.30    260.07 o 
  -6   2  10     3255.37     3421.41     75.99 o 
  -5   2  10     7293.72     6207.14    125.81 o 
  -4   2  10    19409.67    19901.33    320.47 o 
  -3   2  10     1292.94     1162.81     76.37 o 
  -2   2  10    28911.56    29318.91    453.15 o 
  -1   2  10     2330.77     2582.70     74.69 o 
   0   2  10    34321.00    38717.07    527.28 o 
   1   2  10    10750.32    10924.56    163.95 o 
   2   2  10    12356.51    13417.60    179.83 o 
   3   2  10    12515.86    12218.04    184.70 o 
   4   2  10      318.84      295.59     30.06 o 
   5   2  10    11073.21    10631.75    174.71 o 
   6   2  10      401.22      378.92     32.70 o 
   7   2  10    11355.28    11091.22    174.34 o 
   8   2  10     1506.84     1524.67     71.77 o 
   9   2  10      136.46      101.40     31.28 o 
  10   2  10     4796.64     4778.73    112.71 o 
  11   2  10       33.75       24.53     31.21 o 
  12   2  10     6337.40     6881.62    235.07 o 
  13   2  10     1192.26     1173.20     72.51 o 
  14   2  10     1292.26     1414.40     75.96 o 
  15   2  10      637.80      815.78     63.89 o 
 -19   3  10      125.67       91.51     55.02 o 
 -18   3  10      372.60      515.72     91.81 o 
 -17   3  10     1041.27     1098.48     69.88 o 
 -16   3  10      201.81      167.79     39.52 o 
 -15   3  10     3920.29     4107.53    109.39 o 
 -14   3  10     1685.17     1834.29     92.15 o 
 -13   3  10     3776.86     3466.59     84.46 o 
 -12   3  10     1861.17     1731.27     82.95 o 
 -11   3  10     1983.07     1994.34     71.36 o 
 -10   3  10     6457.02     6976.80    115.31 o 
  -9   3  10       31.70       30.02     17.61 o 
  -8   3  10    10015.52     9632.46    162.09 o 
  -7   3  10     4449.03     4087.23     79.22 o 
  -6   3  10    22475.10    23434.09    335.64 o 
  -5   3  10    27049.07    28828.85    400.62 o 
  -4   3  10     6999.36     6687.39    141.36 o 
  -3   3  10    17382.33    15861.15    282.81 o 
  -2   3  10      745.50      730.46     52.75 o 
  -1   3  10    30691.74    33166.73    411.83 o 
   0   3  10      761.55      620.11     32.83 o 
   1   3  10     6066.29     5303.08     94.91 o 
   2   3  10    11111.79    10835.57    141.81 o 
   3   3  10     6927.65     6859.31    103.99 o 
   4   3  10     7041.11     6708.45    113.02 o 
   5   3  10      626.99      689.30     47.04 o 
   6   3  10     6931.45     6747.96    121.45 o 
   7   3  10      349.44      461.29     37.76 o 
   8   3  10      320.29      393.51     37.91 o 
   9   3  10     6370.46     6612.71    132.60 o 
  10   3  10      806.51      709.07     52.47 o 
  11   3  10     4378.16     4474.18    112.63 o 
  12   3  10     1261.94     1135.05     70.39 o 
  13   3  10     1935.61     1911.55     89.27 o 
  14   3  10      611.61      712.86     64.75 o 
  15   3  10      846.87      736.89     73.69 o 
 -19   4  10      741.23      697.54     93.62 o 
 -18   4  10      764.99      709.81     92.94 o 
 -17   4  10      266.26      315.05     58.21 o 
 -16   4  10     1275.20     1434.81     94.51 o 
 -15   4  10      228.05      230.53     43.31 o 
 -14   4  10     6673.41     6103.67    147.16 o 
 -13   4  10     1236.98     1154.24     67.85 o 
 -12   4  10     5041.73     5002.27    161.30 o 
 -11   4  10     2178.11     2107.04     71.79 o 
 -10   4  10     1947.73     1903.10     61.78 o 
  -9   4  10      131.04       52.92     21.44 o 
  -8   4  10      124.42      162.02     26.87 o 
  -7   4  10     8501.13     8826.01    154.77 o 
  -6   4  10     5214.75     5238.34    103.29 o 
  -5   4  10     4036.62     3736.10    100.38 o 
  -4   4  10    23098.48    23249.73    419.07 o 
  -3   4  10     1462.29     1947.21     85.13 o 
  -2   4  10     1447.36     1044.40     60.20 o 
  -1   4  10      481.93      320.23     35.79 o 
   0   4  10      879.54      712.50     45.14 o 
   1   4  10     9232.20     9586.16    173.37 o 
   2   4  10     5413.30     5188.20     84.24 o 
   3   4  10     7627.90     6747.25    104.40 o 
   4   4  10       58.36       19.08     18.76 o 
   5   4  10     7185.99     7311.73    117.45 o 
   6   4  10        5.00        0.00     18.92 o 
   7   4  10     4987.24     5000.04    105.46 o 
   8   4  10     6493.63     6693.59    129.85 o 
   9   4  10     1359.46     1395.40     81.71 o 
  10   4  10     3966.99     4230.98    127.88 o 
  11   4  10       11.68        0.00     31.51 o 
  12   4  10     3291.87     3436.64    109.73 o 
  13   4  10      183.50      157.99     47.06 o 
  14   4  10      942.80     1045.16     80.34 o 
 -18   5  10      132.95      161.22     89.88 o 
 -17   5  10      655.40      568.88     82.75 o 
 -16   5  10      584.44      391.95     81.96 o 
 -15   5  10      657.23      747.96     72.29 o 
 -14   5  10      589.37      475.74     79.30 o 
 -13   5  10     3544.27     3453.65    196.00 o 
 -12   5  10      943.46     1006.25     71.65 o 
 -11   5  10      642.42      873.06     64.34 o 
 -10   5  10     2406.27     2293.09     92.03 o 
  -9   5  10      433.50      481.75     47.40 o 
  -8   5  10     3349.71     2958.61    152.73 o 
  -7   5  10     5353.80     5729.29    138.05 o 
  -6   5  10     3362.89     3265.03    142.44 o 
  -5   5  10     2326.70     1949.53     82.40 o 
  -4   5  10     1374.15     1432.96     66.22 o 
  -3   5  10    16746.31    17034.83    298.95 o 
  -2   5  10       14.04       11.24     25.44 o 
  -1   5  10     3460.37     3418.63     98.57 o 
   0   5  10     1118.98      962.59     57.39 o 
   1   5  10     1823.59     1671.37     45.56 o 
   2   5  10     4306.24     4325.06     80.76 o 
   3   5  10     3092.90     3503.06     90.62 o 
   4   5  10     2481.43     2329.60     59.86 o 
   5   5  10      185.77      191.64     25.62 o 
   6   5  10     5446.64     5633.03    126.26 o 
   7   5  10      692.99      567.87     50.07 o 
   8   5  10      351.67      367.94     38.65 o 
   9   5  10     3857.07     3758.83     98.71 o 
  10   5  10     1172.25     1089.77     69.16 o 
  11   5  10     1598.17     1837.05    103.00 o 
  12   5  10      264.12      199.67     45.38 o 
  13   5  10      676.84      694.71     66.40 o 
  14   5  10      206.92      212.97     53.21 o 
 -18   6  10      100.87       79.97     65.61 o 
 -17   6  10       52.56       60.91     54.25 o 
 -16   6  10      724.44      764.92     92.28 o 
 -15   6  10        0.00        0.00     42.38 o 
 -14   6  10      109.73      133.12     51.84 o 
 -13   6  10      836.51      841.37     86.59 o 
 -12   6  10     1439.19     1573.96     87.41 o 
 -11   6  10     1216.02     1307.43     78.20 o 
 -10   6  10       14.98       14.97     29.36 o 
  -9   6  10     4615.52     4784.95    136.97 o 
  -8   6  10        0.33        0.00     27.06 o 
  -7   6  10     3450.32     3071.21     98.31 o 
  -6   6  10     4171.45     4024.85    118.95 o 
  -5   6  10     4100.37     4433.71    119.15 o 
  -4   6  10     6739.84     7098.75    159.50 o 
  -3   6  10       18.69        0.00     24.36 o 
  -2   6  10     5814.66     5978.45    190.68 o 
  -1   6  10      220.42      306.43     39.42 o 
   0   6  10     5182.81     5101.97    116.90 o 
   1   6  10      523.43      494.92     82.67 o 
   2   6  10     1210.02     1251.97     64.07 o 
   3   6  10     2765.80     2829.03     91.51 o 
   4   6  10      542.76      626.65     35.75 o 
   5   6  10     1545.93     1643.45     55.41 o 
   6   6  10       65.42       94.51     25.48 o 
   7   6  10      188.52      114.25     29.99 o 
   8   6  10     3147.75     3384.08     93.70 o 
   9   6  10     1044.91     1110.55     82.93 o 
  10   6  10     1181.66     1285.93     69.50 o 
  11   6  10       36.59        0.00     32.84 o 
  12   6  10      517.58      528.53     73.63 o 
  13   6  10      165.66       40.99     43.48 o 
  14   6  10      176.72      194.62     52.16 o 
 -17   7  10      291.35      332.06     85.91 o 
 -16   7  10      127.15      104.18     65.68 o 
 -15   7  10      558.15      597.04     81.43 o 
 -14   7  10      165.33      113.60     55.27 o 
 -13   7  10      191.36      223.77     59.64 o 
 -12   7  10       76.89      108.64     50.28 o 
 -11   7  10     1605.40     1493.60    126.22 o 
 -10   7  10     1899.20     1563.23    101.11 o 
  -9   7  10      535.18      581.05     54.06 o 
  -8   7  10      169.46      123.38     32.64 o 
  -7   7  10     1028.49     1122.47     67.53 o 
  -6   7  10     1992.77     1951.05    182.21 o 
  -5   7  10      177.64      210.29     35.51 o 
  -4   7  10       80.66       30.76     28.35 o 
  -3   7  10     4473.53     4515.81    124.61 o 
  -2   7  10     1563.64     1569.29     71.64 o 
  -1   7  10      506.91      485.70     66.93 o 
   0   7  10       14.63       11.08     24.28 o 
   1   7  10     3422.40     3495.08     92.01 o 
   2   7  10     4587.12     4782.21    119.03 o 
   3   7  10       98.46       65.59     30.47 o 
   4   7  10     3283.72     2946.38    108.84 o 
   5   7  10      638.34      640.08     52.51 o 
   6   7  10      976.73     1056.27     81.69 o 
   7   7  10     3084.09     3173.95     89.55 o 
   8   7  10     2348.35     2116.62     87.98 o 
   9   7  10      408.13      434.87     51.12 o 
  10   7  10      301.41      209.22     40.21 o 
  11   7  10      569.53      592.41     64.26 o 
  12   7  10       52.57        0.00     33.69 o 
  13   7  10      572.19      524.18     81.19 o 
 -17   8  10        6.06        0.00     63.05 o 
 -16   8  10       42.04       26.65     53.25 o 
 -15   8  10       10.09        0.00     50.20 o 
 -14   8  10       38.71        0.00     51.07 o 
 -13   8  10      595.60      596.94     79.82 o 
 -12   8  10      100.86       59.74     47.45 o 
 -11   8  10        7.45       13.83     44.39 o 
 -10   8  10        2.52        0.00     31.34 o 
  -9   8  10     1834.96     1728.39    106.65 o 
  -8   8  10       30.15       53.42     40.85 o 
  -7   8  10      624.02      437.79     77.20 o 
  -6   8  10     2487.61     2791.68    142.89 o 
  -5   8  10      181.44      138.90     35.41 o 
  -4   8  10        5.12        0.00     25.44 o 
  -3   8  10       18.65        0.00     25.68 o 
  -2   8  10     1980.00     2023.75     82.99 o 
  -1   8  10      207.35      241.32     48.73 o 
   0   8  10     1527.62     1482.94     74.42 o 
   1   8  10      255.58      186.74     39.04 o 
   2   8  10     2041.78     2183.40     92.35 o 
   3   8  10     1557.78     1748.68     87.00 o 
   4   8  10       99.83      124.12     39.88 o 
   5   8  10      308.71      237.17     46.97 o 
   6   8  10     1879.37     1779.61     99.26 o 
   7   8  10      229.90      142.61     43.86 o 
   8   8  10       88.89      102.12     36.18 o 
   9   8  10        0.36       54.14     35.23 o 
  10   8  10       47.66       67.04     41.68 o 
  11   8  10      117.75       52.49     42.27 o 
  12   8  10      552.92      437.05     59.92 o 
  13   8  10      131.21      163.00     52.91 o 
 -16   9  10       60.96        0.00     53.73 o 
 -15   9  10       16.72       81.61     57.87 o 
 -14   9  10      134.91       43.52     56.03 o 
 -13   9  10      163.73      121.07     58.45 o 
 -12   9  10      180.84      291.96     75.00 o 
 -11   9  10     1044.54     1013.22     96.96 o 
 -10   9  10      767.94      648.34     77.64 o 
  -9   9  10      494.14      591.43     74.01 o 
  -8   9  10       16.98       35.27     41.87 o 
  -7   9  10      963.68      821.76     79.63 o 
  -6   9  10        1.17       62.00     42.75 o 
  -5   9  10       72.20      145.31     45.95 o 
  -4   9  10      165.57      235.59     72.07 o 
  -3   9  10       47.00       76.78     34.20 o 
  -2   9  10        8.20        0.00     37.39 o 
  -1   9  10      441.00      436.27     63.10 o 
   0   9  10      306.75      371.26     59.91 o 
   1   9  10       69.84       40.59     48.70 o 
   2   9  10      189.38      314.05     47.06 o 
   3   9  10      308.48      267.01     47.39 o 
   4   9  10      305.55      419.16     84.62 o 
   5   9  10      119.21       76.24     40.57 o 
   6   9  10      131.56       99.25     44.60 o 
   7   9  10      167.04       40.28     44.56 o 
   8   9  10      131.17      117.52     47.27 o 
   9   9  10      160.21      203.97     52.19 o 
  10   9  10       21.66       31.61     46.23 o 
  11   9  10       46.40       31.70     48.67 o 
  12   9  10       96.88        0.00     47.97 o 
 -15  10  10       14.19        0.00     56.89 o 
 -14  10  10        8.09        5.93     60.09 o 
 -13  10  10       20.74       48.11     56.31 o 
 -12  10  10       38.21       40.19    118.71 o 
 -11  10  10        2.14       10.15     48.60 o 
 -10  10  10      184.91      148.18     55.41 o 
  -9  10  10        6.41       12.83     44.08 o 
  -8  10  10       41.23        0.00     42.02 o 
  -7  10  10      166.20      133.38     53.78 o 
  -6  10  10     1714.22     1580.82    112.06 o 
  -5  10  10      293.18      239.07     72.22 o 
  -4  10  10      288.23      266.67     71.00 o 
  -3  10  10      174.75      160.87     62.13 o 
  -2  10  10        6.19        0.00     48.13 o 
  -1  10  10      154.53      118.59     61.41 o 
   0  10  10      721.82      949.01    146.06 o 
   1  10  10      229.90      147.22     78.91 o 
   2  10  10      383.60      466.30     56.37 o 
   3  10  10       15.14       37.02     37.63 o 
   4  10  10       35.55       30.28     39.19 o 
   5  10  10       12.43        0.00     35.66 o 
   6  10  10       10.51        0.00     39.13 o 
   7  10  10      192.09       97.76     49.92 o 
   8  10  10      179.76      248.76     59.23 o 
   9  10  10       99.62       89.16     54.25 o 
  10  10  10       16.09        0.00     61.78 o 
  11  10  10        9.48       45.22     50.84 o 
 -14  11  10       64.77       59.45     64.72 o 
 -13  11  10      280.70      211.80     68.43 o 
 -12  11  10       19.04       22.96     54.11 o 
 -11  11  10       52.37       75.97     53.43 o 
 -10  11  10      241.62      262.04     63.43 o 
  -9  11  10      583.02      374.98     66.27 o 
  -8  11  10      114.65      108.49     86.54 o 
  -7  11  10        2.78       73.57     74.25 o 
  -6  11  10      588.29      611.16    103.10 o 
  -5  11  10      391.68      297.00     83.28 o 
  -4  11  10      968.48     1094.28    126.70 o 
  -3  11  10       53.43       85.95     64.03 o 
  -2  11  10      357.69      366.68     84.64 o 
  -1  11  10      210.30      227.46     79.69 o 
   0  11  10       82.81       63.54     71.97 o 
   1  11  10      183.39      145.57     67.37 o 
   2  11  10        8.93        0.00     53.49 o 
   3  11  10       24.01       53.31     52.47 o 
   4  11  10     1023.32      834.32     76.73 o 
   5  11  10       18.87        0.00     42.34 o 
   6  11  10       58.05      107.57     50.40 o 
   7  11  10      228.08      208.07     58.07 o 
   8  11  10       16.39       27.10     50.26 o 
   9  11  10       32.79        0.00     49.44 o 
  10  11  10      211.93      157.81     62.85 o 
 -13  12  10      346.40      417.32    121.78 o 
 -12  12  10      731.68      824.02    110.63 o 
 -11  12  10       30.27       24.50    118.14 o 
 -10  12  10       32.60      101.82     74.85 o 
  -9  12  10      427.20      500.17    101.85 o 
  -8  12  10       95.44        0.00     64.15 o 
  -7  12  10      579.88      757.78    112.77 o 
  -6  12  10       12.47        0.00    199.41 o 
  -5  12  10       15.33        0.00     68.46 o 
  -4  12  10      394.01      320.55    168.52 o 
  -3  12  10       40.14        0.00     65.48 o 
  -2  12  10      301.41      340.65    207.31 o 
  -1  12  10        5.03       37.75     59.58 o 
   0  12  10      458.92      295.10     82.53 o 
   1  12  10        8.83        0.00     81.63 o 
   2  12  10     1003.32      818.53    215.39 o 
   3  12  10     1301.35     1485.02    153.66 o 
   4  12  10      208.83      180.15     79.07 o 
   5  12  10       31.74       14.28     69.49 o 
   6  12  10       16.95        0.00     45.31 o 
   7  12  10      115.12      161.33     59.95 o 
   8  12  10       15.57        0.00     51.26 o 
   9  12  10        7.95        0.00     55.35 o 
 -11  13  10      466.49      559.94    115.33 o 
 -10  13  10       40.35        0.00     71.33 o 
  -9  13  10       41.68        0.00     80.92 o 
  -8  13  10      267.72      292.86    112.87 o 
  -7  13  10        1.08       13.69     66.28 o 
  -6  13  10      326.73      421.90    131.83 o 
  -5  13  10      373.32      228.31     89.88 o 
  -4  13  10      382.65      409.46    102.06 o 
  -3  13  10      787.55      493.73    129.20 o 
  -2  13  10        1.56       31.01     66.32 o 
  -1  13  10      666.34      794.81    126.56 o 
   0  13  10        1.01       65.97     75.61 o 
   1  13  10     1166.67     1275.68    145.81 o 
   2  13  10      330.78      273.98    110.94 o 
   3  13  10       24.55       11.77     73.91 o 
   4  13  10      156.40      245.41     90.35 o 
   5  13  10      100.66       89.01     80.79 o 
   6  13  10      173.69      172.56     89.52 o 
   7  13  10        0.68        0.00     77.33 o 
  -9  14  10       57.61       67.45     79.89 o 
  -8  14  10       20.79       41.62     78.69 o 
  -7  14  10      365.75      406.22    175.36 o 
  -6  14  10       33.33        3.28     72.48 o 
  -5  14  10      185.89      278.67     93.29 o 
  -4  14  10      517.02      235.45     89.47 o 
  -3  14  10        3.51        0.00     71.29 o 
  -2  14  10      444.63      410.54    104.06 o 
  -1  14  10      278.19      271.07    107.78 o 
   0  14  10      802.31      658.81    123.93 o 
   1  14  10      833.89      493.12    109.04 o 
   2  14  10      345.83      412.64    108.50 o 
   3  14  10      556.11      660.51    120.14 o 
   4  14  10       91.10      257.49     92.06 o 
   5  14  10      604.55      689.64    128.75 o 
  -7  15  10       36.20       98.06    160.79 o 
  -6  15  10      477.73      551.27    119.20 o 
  -5  15  10      401.12      237.45    319.48 o 
  -4  15  10       81.19       94.36     87.14 o 
  -3  15  10      959.93      847.57    233.99 o 
  -2  15  10       12.72       54.78    110.41 o 
  -1  15  10     1325.50     1123.40    150.68 o 
   0  15  10       56.38       48.94     81.27 o 
   1  15  10      551.69      696.48    219.25 o 
   2  15  10      897.75      841.40    210.47 o 
   3  15  10      588.78      520.97    119.37 o 
 -19   1  11       31.82        0.00     38.43 o 
 -18   1  11      172.45      123.40     38.71 o 
 -17   1  11       69.75       93.17     35.53 o 
 -16   1  11        0.69        0.00     27.05 o 
 -15   1  11      210.46      199.40     33.98 o 
 -14   1  11       13.33        0.00     25.60 o 
 -13   1  11       41.51       31.47     23.98 o 
 -12   1  11       94.16       98.30     23.41 o 
 -11   1  11      389.35      391.41     33.51 o 
 -10   1  11     1579.43     1662.48     51.70 o 
  -9   1  11       42.11        4.13     17.82 o 
  -8   1  11     1470.59     1347.55     51.95 o 
  -7   1  11     1167.92     1222.31     46.99 o 
  -6   1  11     1043.65     1137.72     63.29 o 
  -5   1  11      639.86      523.32     36.89 o 
  -4   1  11      104.11      114.49     22.37 o 
  -3   1  11      839.76      929.54     51.79 o 
  -2   1  11     1189.17     1876.85     76.11 o 
  -1   1  11     4143.85     4511.87    105.65 o 
   0   1  11     3243.89     4199.61    103.09 o 
   1   1  11     1772.18     1846.08     74.45 o 
   2   1  11     3119.31     3570.40     77.45 o 
   3   1  11      918.08      895.01     46.13 o 
   4   1  11     1146.75     1346.78     64.93 o 
   5   1  11      754.48      922.51     58.68 o 
   6   1  11        3.29       12.95     22.76 o 
   7   1  11      329.88      315.11     40.30 o 
   8   1  11       74.20       65.42     30.48 o 
   9   1  11      227.66      149.77     32.42 o 
  10   1  11      237.63      160.50     36.23 o 
  11   1  11      135.88       43.07     39.46 o 
  12   1  11        6.43        6.20     33.21 o 
  13   1  11      255.91      213.83     42.76 o 
  14   1  11        9.40       11.97     37.90 o 
 -19   2  11      349.94      366.78     60.09 o 
 -18   2  11        4.13        0.00     38.55 o 
 -17   2  11      369.16      320.26     51.97 o 
 -16   2  11      101.35       75.40     34.32 o 
 -15   2  11      710.36      750.23     55.30 o 
 -14   2  11       64.49       76.58     30.02 o 
 -13   2  11     2378.33     2378.17     79.21 o 
 -12   2  11      381.04      378.54     36.96 o 
 -11   2  11       71.69       69.51     23.98 o 
 -10   2  11       49.59       14.71     25.46 o 
  -9   2  11      412.81      455.59     40.27 o 
  -8   2  11     1272.55     1152.12     72.45 o 
  -7   2  11     1786.04     1588.95     75.37 o 
  -6   2  11     1260.45     1413.29     48.62 o 
  -5   2  11     2098.36     2511.89    105.05 o 
  -4   2  11     1244.30     1334.02     84.39 o 
  -3   2  11     1697.52     1681.46     83.21 o 
  -2   2  11     1799.93     1715.00     56.40 o 
  -1   2  11      705.13      892.85     39.79 o 
   0   2  11    12756.39    15140.02    257.10 o 
   1   2  11       33.90       81.81     19.90 o 
   2   2  11      395.73      353.02     26.60 o 
   3   2  11        8.86       25.88     18.98 o 
   4   2  11     3418.76     3145.49     78.84 o 
   5   2  11      164.15      139.39     25.93 o 
   6   2  11      745.36      820.74     46.14 o 
   7   2  11     1480.27     1789.91     65.55 o 
   8   2  11     8294.44     8414.30    150.99 o 
   9   2  11      639.39      589.77     46.88 o 
  10   2  11     1295.83     1066.30     78.23 o 
  11   2  11      728.00      826.20     59.85 o 
  12   2  11      271.85      266.33     45.13 o 
  13   2  11       91.36       40.13     39.17 o 
  14   2  11       79.32       30.65     38.79 o 
 -19   3  11        9.67        0.00     52.85 o 
 -18   3  11       64.29       71.40     53.40 o 
 -17   3  11      257.71      174.05     65.01 o 
 -16   3  11      534.93      532.26     64.45 o 
 -15   3  11      623.18      656.14     59.14 o 
 -14   3  11     2902.45     3066.57    143.58 o 
 -13   3  11     3611.18     3978.52    110.68 o 
 -12   3  11        1.75        0.00     25.49 o 
 -11   3  11     1644.77     1442.57     66.60 o 
 -10   3  11      143.60      126.52     24.62 o 
  -9   3  11     1806.66     1619.07     64.99 o 
  -8   3  11     3565.82     3428.74     74.57 o 
  -7   3  11     3871.34     4279.49     92.82 o 
  -6   3  11     3049.43     2788.28     69.12 o 
  -5   3  11      805.62      702.88     68.32 o 
  -4   3  11     7037.48     7647.04    158.50 o 
  -3   3  11      322.89      596.39     44.18 o 
  -2   3  11     2715.81     2631.35     81.75 o 
  -1   3  11     1953.98     1978.02     46.32 o 
   0   3  11     4275.40     4771.11     86.92 o 
   1   3  11     5347.31     5466.47     99.34 o 
   2   3  11     1469.80     1810.30     47.08 o 
   3   3  11      241.78      198.21     21.65 o 
   4   3  11      160.14      215.93     24.17 o 
   5   3  11      495.55      495.06     35.87 o 
   6   3  11     1892.58     2000.07     72.83 o 
   7   3  11     4078.92     4038.76     94.64 o 
   8   3  11      833.22      806.67     51.55 o 
   9   3  11      108.34       96.85     32.53 o 
  10   3  11      514.76      391.24     53.43 o 
  11   3  11      601.45      564.60     52.42 o 
  12   3  11       69.73       64.61     36.91 o 
  13   3  11      398.04      373.95     52.30 o 
  14   3  11       48.73       84.79     42.92 o 
 -18   4  11      135.22       77.25     66.43 o 
 -17   4  11      358.37      329.64     59.38 o 
 -16   4  11      553.30      637.93     68.98 o 
 -15   4  11      582.78      556.59     64.48 o 
 -14   4  11     2067.29     2119.88    102.84 o 
 -13   4  11      920.21      858.58     70.16 o 
 -12   4  11     3964.24     3762.73    119.87 o 
 -11   4  11      202.24      172.49     44.21 o 
 -10   4  11     5524.03     5169.22    136.25 o 
  -9   4  11     1749.97     1837.50     89.95 o 
  -8   4  11     4477.22     4650.92    167.88 o 
  -7   4  11     2370.49     2250.47     80.74 o 
  -6   4  11      535.69      558.09     46.43 o 
  -5   4  11     4249.19     4288.60    175.98 o 
  -4   4  11     2304.22     2557.16     83.83 o 
  -3   4  11     8152.14     8625.96    178.21 o 
  -2   4  11     5597.63     5672.20    133.11 o 
  -1   4  11     9464.22     9596.07    195.24 o 
   0   4  11     3287.10     2981.31     75.00 o 
   1   4  11     5234.63     6079.73    156.38 o 
   2   4  11      964.65      889.04     35.39 o 
   3   4  11     1784.39     2052.80     53.84 o 
   4   4  11     7539.52     7968.78    122.73 o 
   5   4  11     4571.19     4699.39     90.05 o 
   6   4  11     2229.25     2362.70     96.01 o 
   7   4  11     1438.58     1638.79     65.54 o 
   8   4  11     1010.63     1030.85     90.55 o 
   9   4  11     1950.69     1915.58     76.84 o 
  10   4  11       93.09       53.90     32.43 o 
  11   4  11     1580.06     1633.48     78.81 o 
  12   4  11      847.29      874.84     63.14 o 
  13   4  11       26.69       39.02     43.12 o 
  14   4  11      697.92      722.87     71.17 o 
 -18   5  11     1224.04     1281.00    116.01 o 
 -17   5  11       51.00        0.00     48.50 o 
 -16   5  11      470.39      445.60     74.11 o 
 -15   5  11     1193.94     1088.51     84.14 o 
 -14   5  11     1158.65     1162.58    102.26 o 
 -13   5  11     2494.50     2471.86    121.46 o 
 -12   5  11      117.81       33.65     38.21 o 
 -11   5  11     2419.60     2301.35     96.09 o 
 -10   5  11      127.49      140.27     35.73 o 
  -9   5  11     2596.73     2238.47     89.62 o 
  -8   5  11      418.69      414.84     86.96 o 
  -7   5  11     3409.39     3759.05    108.65 o 
  -6   5  11     4032.15     4036.98    112.36 o 
  -5   5  11     2120.28     2251.26     82.80 o 
  -4   5  11     4507.06     4362.72    116.01 o 
  -3   5  11    12108.39    13354.14    260.94 o 
  -2   5  11     9229.44     9256.64    255.44 o 
  -1   5  11     4032.32     3577.33    130.94 o 
   0   5  11      639.66      709.95     53.71 o 
   1   5  11    16044.87    16421.09    261.49 o 
   2   5  11      179.06      173.84     26.80 o 
   3   5  11     9733.40     9853.89    140.70 o 
   4   5  11     3645.09     4017.71    120.62 o 
   5   5  11     2906.31     2796.99     91.26 o 
   6   5  11     7257.37     7737.35    129.23 o 
   7   5  11     3321.46     3085.59     87.55 o 
   8   5  11     2106.59     2227.18     73.76 o 
   9   5  11      217.20      193.81     36.43 o 
  10   5  11     1447.74     1714.88     83.73 o 
  11   5  11      805.29      940.70     69.70 o 
  12   5  11     1008.17      873.47     70.18 o 
  13   5  11      733.61      877.19     74.50 o 
  14   5  11      210.67      116.41     48.30 o 
 -18   6  11       39.54       35.32     63.60 o 
 -17   6  11      858.12      890.76    100.49 o 
 -16   6  11      321.96      175.26    106.48 o 
 -15   6  11       13.03      110.32     57.33 o 
 -14   6  11     2321.77     2207.68    130.16 o 
 -13   6  11      213.85      177.70     52.79 o 
 -12   6  11     5382.71     5506.12    167.53 o 
 -11   6  11      255.70      228.94     43.28 o 
 -10   6  11     6676.18     6341.85    160.41 o 
  -9   6  11      139.34      141.11     36.53 o 
  -8   6  11     1436.55     1709.64     80.57 o 
  -7   6  11     3849.04     4214.33    120.01 o 
  -6   6  11     2515.60     2797.82     96.13 o 
  -5   6  11    12936.71    13415.58    286.96 o 
  -4   6  11     2844.25     2865.72    115.33 o 
  -3   6  11     5258.32     5313.80    134.84 o 
  -2   6  11     1652.94     1601.11     73.93 o 
  -1   6  11     5646.43     6319.77    151.10 o 
   0   6  11     8785.02     9099.39    236.70 o 
   1   6  11      983.93     1150.52     63.50 o 
   2   6  11    17154.61    16976.23    275.02 o 
   3   6  11      481.18      406.36     41.51 o 
   4   6  11     1470.34     1455.72     70.26 o 
   5   6  11     3652.35     3508.83     86.18 o 
   6   6  11     3646.45     3743.20     85.68 o 
   7   6  11     2557.53     2692.96     83.62 o 
   8   6  11       11.05       35.72     30.57 o 
   9   6  11      929.52      843.08     57.34 o 
  10   6  11      158.22      144.61     37.58 o 
  11   6  11      615.77      599.67     55.48 o 
  12   6  11     1258.34     1334.58     79.76 o 
  13   6  11      940.53      883.43     84.78 o 
 -17   7  11       30.22        0.00     52.27 o 
 -16   7  11      851.54      729.67     91.27 o 
 -15   7  11      850.00      784.06     92.44 o 
 -14   7  11      185.58      168.99     55.31 o 
 -13   7  11     3131.49     3108.98    149.17 o 
 -12   7  11      215.13      192.25     52.60 o 
 -11   7  11     6003.84     5866.80    327.61 o 
 -10   7  11      620.45      515.61     66.23 o 
  -9   7  11     5094.74     5464.89    147.09 o 
  -8   7  11      614.47      655.65     58.17 o 
  -7   7  11     4316.02     4902.08    165.70 o 
  -6   7  11     5068.40     4824.46    143.86 o 
  -5   7  11     1258.47     1401.11     73.53 o 
  -4   7  11     6015.42     6011.80    149.06 o 
  -3   7  11     2730.62     2496.70     91.86 o 
  -2   7  11     1639.16     1763.31     79.24 o 
  -1   7  11     3304.50     3298.54    141.38 o 
   0   7  11     1312.65     1300.00     71.32 o 
   1   7  11     9105.01     9202.33    201.36 o 
   2   7  11      105.69      132.82     33.82 o 
   3   7  11     9850.17     9911.44    215.89 o 
   4   7  11     1223.66     1179.23     77.53 o 
   5   7  11     4009.95     4406.38    182.37 o 
   6   7  11     1048.80     1229.53     75.73 o 
   7   7  11      238.17      187.08     42.08 o 
   8   7  11     1721.45     1964.21     87.19 o 
   9   7  11      186.86      124.20     38.83 o 
  10   7  11     2166.78     2411.23    107.97 o 
  11   7  11      866.34      871.63     71.34 o 
  12   7  11      701.43      703.49     69.23 o 
  13   7  11      844.66      940.87     79.52 o 
 -17   8  11     1073.00     1101.97    114.17 o 
 -16   8  11       46.81       93.90     62.14 o 
 -15   8  11      991.25      892.78     99.34 o 
 -14   8  11     2370.85     2008.40    187.29 o 
 -13   8  11      621.80      756.79    119.13 o 
 -12   8  11     3932.09     3881.44    160.28 o 
 -11   8  11        4.71       58.10     46.07 o 
 -10   8  11     1450.12     1440.84    103.53 o 
  -9   8  11      573.72      662.97     98.17 o 
  -8   8  11     5593.80     5686.81    197.67 o 
  -7   8  11     4134.19     4498.12    232.72 o 
  -6   8  11     2687.27     2543.31     97.98 o 
  -5   8  11     3291.53     3358.70    121.41 o 
  -4   8  11     1062.41      981.39     65.35 o 
  -3   8  11     2899.68     2805.98    124.96 o 
  -2   8  11     2076.42     1798.34     81.43 o 
  -1   8  11      412.48      568.64     63.39 o 
   0   8  11    10826.12    10155.33    262.07 o 
   1   8  11      157.59       97.75     46.44 o 
   2   8  11    19023.98    19131.73    421.61 o 
   3   8  11      183.45      101.18     39.88 o 
   4   8  11     8412.34     8780.37    208.22 o 
   5   8  11      555.42      491.40     70.08 o 
   6   8  11     1592.01     1703.18    100.11 o 
   7   8  11     2239.27     2410.08    106.91 o 
   8   8  11       15.31        0.00     36.95 o 
   9   8  11     3171.43     3194.66    129.14 o 
  10   8  11      401.87      448.07     63.31 o 
  11   8  11      853.92      947.41    129.53 o 
  12   8  11      269.50      257.61     66.36 o 
 -16   9  11      765.14      808.02    105.01 o 
 -15   9  11      355.56      402.27     80.20 o 
 -14   9  11      121.89       61.23     57.68 o 
 -13   9  11     4939.11     4818.53    214.07 o 
 -12   9  11        4.52        0.00     48.28 o 
 -11   9  11     3560.52     3619.55    257.69 o 
 -10   9  11     1187.46     1284.93    104.17 o 
  -9   9  11     1420.49     1555.44    142.04 o 
  -8   9  11     2055.22     2078.73    119.24 o 
  -7   9  11     5801.34     5891.52    253.40 o 
  -6   9  11     9866.36     9688.68    371.97 o 
  -5   9  11      339.02      286.80     54.42 o 
  -4   9  11     7406.71     7639.54    243.64 o 
  -3   9  11      564.16      640.87     62.58 o 
  -2   9  11     2465.12     2665.39    125.42 o 
  -1   9  11     5702.58     5729.61    198.09 o 
   0   9  11     1326.89     1318.86    155.62 o 
   1   9  11     7789.77     7907.73    241.07 o 
   2   9  11       44.81        0.00     44.64 o 
   3   9  11     7039.20     7387.16    228.33 o 
   4   9  11      400.70      381.03     66.36 o 
   5   9  11     3752.24     3706.03    135.64 o 
   6   9  11     1600.51     1664.04    101.42 o 
   7   9  11      315.92      202.01     53.00 o 
   8   9  11     2883.21     3026.68    153.20 o 
   9   9  11       71.75       93.36     48.37 o 
  10   9  11     1558.89     1660.07    107.27 o 
  11   9  11      390.26      391.29     86.98 o 
 -15  10  11     1045.63      960.51    107.72 o 
 -14  10  11     1153.57     1198.82    177.80 o 
 -13  10  11      137.91       59.51     61.69 o 
 -12  10  11     2765.39     3178.41    248.69 o 
 -11  10  11        3.57        0.80     46.22 o 
 -10  10  11     1318.05     1598.49    235.43 o 
  -9  10  11      959.84     1038.07     94.45 o 
  -8  10  11     1943.40     1986.11    176.27 o 
  -7  10  11     2341.53     2462.46    129.41 o 
  -6  10  11      846.55      982.54    100.90 o 
  -5  10  11     8413.90     8812.62    816.08 o 
  -4  10  11       32.50        0.00     58.05 o 
  -3  10  11     2253.65     2688.73    175.42 o 
  -2  10  11     1943.38     2038.76    181.86 o 
  -1  10  11     1875.47     2048.49    256.11 o 
   0  10  11     5238.84     5463.42    186.94 o 
   1  10  11       60.53       52.65     50.72 o 
   2  10  11     3901.67     4267.69    169.26 o 
   3  10  11      387.54      407.56     71.37 o 
   4  10  11     4229.58     4268.85    174.11 o 
   5  10  11     2055.60     2249.74    140.98 o 
   6  10  11      711.52      823.41     94.60 o 
   7  10  11     3573.88     3713.04    150.19 o 
   8  10  11       19.68        0.26     48.03 o 
   9  10  11     3441.34     3603.53    159.44 o 
  10  10  11       36.07       46.74     58.03 o 
 -14  11  11      676.57      795.60    139.58 o 
 -13  11  11     1526.03     1505.96    127.63 o 
 -12  11  11       14.99        0.00     54.31 o 
 -11  11  11     1893.55     2153.57    138.45 o 
 -10  11  11       37.46       56.66     54.28 o 
  -9  11  11     1043.32     1015.36     98.12 o 
  -8  11  11      711.84      754.49    112.02 o 
  -7  11  11      371.28      433.39    106.20 o 
  -6  11  11     7103.26     6338.41    268.32 o 
  -5  11  11      384.15      319.30     91.46 o 
  -4  11  11     1133.73     1151.02    131.82 o 
  -3  11  11      160.32      200.67     75.29 o 
  -2  11  11     4534.21     4505.62    220.77 o 
  -1  11  11     2074.55     2439.91    176.93 o 
   0  11  11      614.30      690.85    108.86 o 
   1  11  11     2952.69     3015.16    193.23 o 
   2  11  11      797.22      757.85     90.80 o 
   3  11  11     3554.57     3943.45    173.33 o 
   4  11  11     1017.24     1149.94    108.66 o 
   5  11  11      940.49     1126.92    146.47 o 
   6  11  11     1838.82     2020.09    146.24 o 
   7  11  11     1448.91     1425.78    130.61 o 
   8  11  11     3241.11     3296.31    163.98 o 
   9  11  11       16.70        0.00     53.07 o 
 -13  12  11       39.50      110.29     62.97 o 
 -12  12  11     1238.99     1359.36    146.47 o 
 -11  12  11      191.71      235.86    178.52 o 
 -10  12  11     1901.84     1805.11    423.92 o 
  -9  12  11      839.81      828.66    121.42 o 
  -8  12  11     1104.95      960.71    131.10 o 
  -7  12  11     2443.87     2198.15    178.92 o 
  -6  12  11        2.37        0.00     57.27 o 
  -5  12  11     2265.55     2261.08    179.74 o 
  -4  12  11       20.13        3.42     66.02 o 
  -3  12  11     2628.56     2964.77    442.36 o 
  -2  12  11      573.34      717.03    212.58 o 
  -1  12  11     1245.50     1436.11    149.14 o 
   0  12  11      658.35      863.12    126.67 o 
   1  12  11        1.25        0.00     71.27 o 
   2  12  11     1404.17     1730.35    166.30 o 
   3  12  11       39.51        0.00     62.98 o 
   4  12  11     1243.89     1482.17    229.78 o 
   5  12  11     2206.26     1799.10    297.19 o 
   6  12  11      403.13      430.36     84.83 o 
   7  12  11      828.31      767.63    105.58 o 
   8  12  11      219.59      128.66     76.41 o 
 -11  13  11      854.93      854.81    269.63 o 
 -10  13  11      270.00      149.34     84.26 o 
  -9  13  11      940.12      798.09    127.71 o 
  -8  13  11      529.60      607.34    133.58 o 
  -7  13  11      456.17      432.43    101.74 o 
  -6  13  11     1127.03     1094.64    139.30 o 
  -5  13  11      159.44      216.75     87.04 o 
  -4  13  11      549.30      564.02    111.93 o 
  -3  13  11       63.66      223.11     84.36 o 
  -2  13  11      961.57     1135.81    141.48 o 
  -1  13  11      492.42      612.87    145.35 o 
   0  13  11      363.83      302.20     93.83 o 
   1  13  11     1275.37     1502.83    331.59 o 
   2  13  11      555.46      509.57    165.18 o 
   3  13  11      896.19     1130.69    147.15 o 
   4  13  11     1017.36     1298.70    156.95 o 
   5  13  11     1329.00     1431.52    166.96 o 
   6  13  11      715.74      986.92    146.51 o 
  -9  14  11      100.89        0.00     70.28 o 
  -8  14  11      443.77      408.95    216.44 o 
  -7  14  11      497.99      518.43    115.80 o 
  -6  14  11      140.83      136.18    142.71 o 
  -5  14  11      660.44      607.41    134.99 o 
  -4  14  11      209.21      134.48     85.21 o 
  -3  14  11     1427.93     1686.25    173.20 o 
  -2  14  11      175.71      190.37     90.47 o 
  -1  14  11      184.60      129.12     82.12 o 
   0  14  11     1141.02     1194.08    236.10 o 
   1  14  11       92.67      165.55     85.49 o 
   2  14  11      814.80      866.72    135.21 o 
   3  14  11      126.85      109.85     87.01 o 
   4  14  11      969.59     1119.71    152.06 o 
  -6  15  11      184.18      170.28     98.39 o 
  -5  15  11       20.60       85.84     82.98 o 
  -4  15  11      878.49      922.63    144.08 o 
  -3  15  11        1.91        0.00     82.10 o 
  -2  15  11      127.60      105.79     95.32 o 
  -1  15  11      464.52      670.80    132.92 o 
   0  15  11       52.18       85.67    133.41 o 
   1  15  11      701.94      821.03    139.23 o 
 -19   0  12      497.58      379.20     76.97 o 
 -18   0  12       57.79       82.29     58.41 o 
 -17   0  12      924.66     1201.09    114.12 o 
 -16   0  12       16.14        0.00     46.43 o 
 -15   0  12     4034.36     3846.07    188.50 o 
 -14   0  12     1145.83     1072.37     88.90 o 
 -13   0  12     3225.57     3147.94    158.67 o 
 -12   0  12     1900.70     1767.87    119.30 o 
 -11   0  12     7595.36     8416.88    262.48 o 
 -10   0  12    13565.95    13226.54    355.23 o 
  -9   0  12     3009.46     2904.03    233.47 o 
  -8   0  12    16026.43    15532.99    389.70 o 
  -7   0  12      304.93      195.61     41.92 o 
  -6   0  12    12944.99    11500.39    299.83 o 
  -5   0  12     6810.66     6233.36    247.86 o 
  -4   0  12     7865.09     7067.00    283.49 o 
  -3   0  12    41966.90    42529.60    915.41 o 
  -2   0  12      909.55      855.81     65.73 o 
  -1   0  12     2044.74     1818.24    139.90 o 
   0   0  12     8101.69     8630.37    246.91 o 
   1   0  12    50905.43    53776.52    930.61 o 
   2   0  12    32594.03    32623.49    594.73 o 
   3   0  12      822.06      813.22     61.95 o 
   4   0  12    18275.99    18930.25    385.38 o 
   5   0  12      246.20      323.64     48.69 o 
   6   0  12     7006.79     6746.67    225.42 o 
   7   0  12      198.59      182.30    102.80 o 
   8   0  12     4068.44     4539.80    210.28 o 
   9   0  12     3817.43     3644.17    150.93 o 
  10   0  12     1882.78     1574.77    115.38 o 
  11   0  12     4819.51     4948.37    163.03 o 
  12   0  12       17.57       24.42     48.68 o 
  13   0  12     3343.78     3049.31    146.52 o 
  14   0  12       70.59        2.36     53.69 o 
 -19   1  12     1318.19     1614.62    100.50 o 
 -18   1  12      274.38      356.29     54.60 o 
 -17   1  12      591.10      508.00     72.18 o 
 -16   1  12     1533.32     1614.78     90.24 o 
 -15   1  12      108.39      161.82     38.49 o 
 -14   1  12     3004.78     3442.28    104.76 o 
 -13   1  12      271.24      207.78     33.60 o 
 -12   1  12     4570.55     4529.18    102.93 o 
 -11   1  12     3229.47     2966.37     85.44 o 
 -10   1  12     1519.33     1716.71     64.33 o 
  -9   1  12     9743.63     9713.36    170.98 o 
  -8   1  12       69.74       70.17     21.80 o 
  -7   1  12    13735.76    13667.02    214.65 o 
  -6   1  12     2675.60     2377.10     73.86 o 
  -5   1  12     9245.35     8632.22    167.82 o 
  -4   1  12    12201.45    11599.88    209.75 o 
  -3   1  12     2151.62     1839.46     66.79 o 
  -2   1  12    23757.74    23438.09    379.98 o 
  -1   1  12      267.43      326.57     34.07 o 
   0   1  12    20604.30    20395.50    274.83 o 
   1   1  12     7581.25     7589.30    128.49 o 
   2   1  12    17216.84    18237.41    255.57 o 
   3   1  12    19412.87    19804.71    278.38 o 
   4   1  12     1636.51     1758.71     62.82 o 
   5   1  12     6392.35     6450.42    127.81 o 
   6   1  12      280.53      263.94     35.50 o 
   7   1  12    12944.63    13225.67    220.72 o 
   8   1  12       20.47       44.45     28.06 o 
   9   1  12      464.43      558.46     62.82 o 
  10   1  12     4986.20     4879.26    133.11 o 
  11   1  12      721.45      581.81     54.83 o 
  12   1  12     3757.91     3759.82    116.11 o 
  13   1  12      162.59      150.69     40.73 o 
  14   1  12     2260.95     2481.28     99.96 o 
 -19   2  12      216.85      119.09     67.99 o 
 -18   2  12     1653.42     1522.36    123.16 o 
 -17   2  12     1237.64     1285.66     92.63 o 
 -16   2  12      492.63      485.24     68.26 o 
 -15   2  12     1624.16     1744.23     84.95 o 
 -14   2  12       51.94       55.33     31.84 o 
 -13   2  12     5023.38     4816.59    121.86 o 
 -12   2  12     2476.42     2469.97     84.60 o 
 -11   2  12     3189.64     3095.26     80.69 o 
 -10   2  12     6862.70     6967.53    145.23 o 
  -9   2  12      698.41      713.60     43.67 o 
  -8   2  12    10023.13     9733.35    182.65 o 
  -7   2  12      741.93      768.11     40.43 o 
  -6   2  12    19728.01    19982.09    293.95 o 
  -5   2  12     1951.90     1976.62     56.46 o 
  -4   2  12     4334.62     3834.30     95.82 o 
  -3   2  12    14588.57    15503.17    264.99 o 
  -2   2  12       49.14       15.59     16.63 o 
  -1   2  12    12279.21    12200.72    196.92 o 
   0   2  12     2110.72     2383.56     67.44 o 
   1   2  12    22398.24    23447.62    315.58 o 
   2   2  12     6446.61     6598.74    109.60 o 
   3   2  12     5759.29     5984.42    106.09 o 
   4   2  12    10616.39    10979.46    183.04 o 
   5   2  12        1.84       12.97     22.94 o 
   6   2  12     6159.91     6064.70    127.75 o 
   7   2  12      236.66      307.07     36.15 o 
   8   2  12     8682.94     8678.70    156.47 o 
   9   2  12     1128.66     1166.75     63.98 o 
  10   2  12      200.20      183.73     38.08 o 
  11   2  12     3686.18     3834.29    111.22 o 
  12   2  12        0.46        0.00     35.33 o 
  13   2  12     2364.62     2394.92    101.94 o 
  14   2  12       76.08       33.69     39.48 o 
 -19   3  12      459.21      580.61    117.90 o 
 -18   3  12      850.20      901.23     93.70 o 
 -17   3  12      528.48      620.67     95.21 o 
 -16   3  12      946.91     1173.60     87.56 o 
 -15   3  12      512.78      443.58     59.20 o 
 -14   3  12     6991.58     7149.75    249.74 o 
 -13   3  12     2194.67     2275.31    135.80 o 
 -12   3  12     2124.76     2255.81     95.30 o 
 -11   3  12     5825.91     6040.02    155.38 o 
 -10   3  12     2807.29     2907.44     98.70 o 
  -9   3  12    13104.54    12947.09    247.31 o 
  -8   3  12      657.81      720.91     51.73 o 
  -7   3  12    13561.14    13017.04    242.54 o 
  -6   3  12      694.48      795.40     50.66 o 
  -5   3  12    18380.76    18982.01    413.54 o 
  -4   3  12     6811.18     6452.06    143.59 o 
  -3   3  12     1743.84     1806.57     71.79 o 
  -2   3  12     9346.70     8733.68    179.19 o 
  -1   3  12      220.39      326.91     27.70 o 
   0   3  12    15148.77    15574.83    244.43 o 
   1   3  12      232.60      241.12     25.20 o 
   2   3  12    10759.47    10724.10    145.13 o 
   3   3  12     2613.97     2447.81     58.21 o 
   4   3  12      400.71      354.97     29.49 o 
   5   3  12     6755.93     6864.01    123.27 o 
   6   3  12      124.93      105.25     27.20 o 
   7   3  12     4824.93     4487.86    102.14 o 
   8   3  12     4138.86     4182.46    129.64 o 
   9   3  12     3169.04     3238.43     95.36 o 
  10   3  12     1843.08     2060.95     87.72 o 
  11   3  12      101.43       65.04     36.42 o 
  12   3  12     2916.44     2789.96    103.41 o 
  13   3  12       88.21       47.82     41.21 o 
  14   3  12      665.73      782.26     67.44 o 
 -18   4  12      826.33      841.16     84.40 o 
 -17   4  12      846.23      764.53     76.82 o 
 -16   4  12     1015.99      889.01     79.25 o 
 -15   4  12      953.40      991.08     78.72 o 
 -14   4  12       37.59       46.97     41.65 o 
 -13   4  12     3303.35     3562.61    123.91 o 
 -12   4  12      840.02      943.81     68.27 o 
 -11   4  12     1273.37     1225.80     79.05 o 
 -10   4  12     2933.26     2844.15     97.29 o 
  -9   4  12      392.65      310.78     41.22 o 
  -8   4  12     6066.55     5963.83    144.32 o 
  -7   4  12       56.00       61.46     28.47 o 
  -6   4  12     8276.87     7661.28    166.70 o 
  -5   4  12     5508.52     5402.85    131.77 o 
  -4   4  12     2556.80     3229.62    138.16 o 
  -3   4  12     8963.01     9154.68    188.98 o 
  -2   4  12      256.74      261.69     36.81 o 
  -1   4  12    10859.44    11118.34    328.85 o 
   0   4  12     1159.39     1031.90     62.75 o 
   1   4  12    12807.06    12913.65    215.79 o 
   2   4  12     1953.25     1950.29     83.71 o 
   3   4  12     1722.45     1514.57     48.98 o 
   4   4  12     5207.21     5198.89     94.77 o 
   5   4  12     3988.74     4065.67     85.16 o 
   6   4  12     8842.55     8743.20    147.92 o 
   7   4  12     2120.69     2213.89    100.95 o 
   8   4  12     6035.10     6022.58    126.17 o 
   9   4  12     1467.19     1642.71     83.74 o 
  10   4  12      445.82      542.01     52.18 o 
  11   4  12     1191.63     1265.85     72.91 o 
  12   4  12      394.17      344.93     52.40 o 
  13   4  12     1357.39     1646.90    117.23 o 
 -18   5  12      248.57      255.92     70.80 o 
 -17   5  12      529.75      563.38     84.43 o 
 -16   5  12      618.68      515.54     78.15 o 
 -15   5  12      105.30      121.96     46.23 o 
 -14   5  12     2415.91     2245.92    128.86 o 
 -13   5  12      214.42      165.41     44.22 o 
 -12   5  12     1490.50     1596.11     87.63 o 
 -11   5  12      827.58      793.21     64.37 o 
 -10   5  12      180.52       55.17     38.06 o 
  -9   5  12     2045.77     1869.63     84.47 o 
  -8   5  12      650.28      607.33     54.04 o 
  -7   5  12     9218.28     9191.31    196.05 o 
  -6   5  12     1920.93     1594.44     98.00 o 
  -5   5  12     3029.83     3142.23    116.90 o 
  -4   5  12     6676.49     7148.73    215.78 o 
  -3   5  12     3315.50     3399.42    133.52 o 
  -2   5  12     4544.32     4465.19    121.26 o 
  -1   5  12      778.82      806.19     57.28 o 
   0   5  12     1374.22     1101.44     66.00 o 
   1   5  12      269.43      215.73     43.07 o 
   2   5  12     2655.78     2630.91     89.53 o 
   3   5  12     2447.33     2331.99    129.04 o 
   4   5  12      191.74      155.04     28.69 o 
   5   5  12     6598.72     6712.69    169.90 o 
   6   5  12       74.41       83.34     25.76 o 
   7   5  12     2425.73     2463.70     74.87 o 
   8   5  12     1513.56     1514.91     64.58 o 
   9   5  12     3340.35     3391.57    131.75 o 
  10   5  12      997.78      971.82     68.29 o 
  11   5  12       55.73       52.03     38.67 o 
  12   5  12     1234.31     1534.64    126.94 o 
  13   5  12       24.46        0.00     43.43 o 
 -18   6  12      110.53      176.88     71.10 o 
 -17   6  12      329.36      425.22     78.43 o 
 -16   6  12      179.04      192.04     61.75 o 
 -15   6  12     1243.33     1101.95    156.41 o 
 -14   6  12      115.42      118.34     54.14 o 
 -13   6  12     2047.84     1970.01    101.35 o 
 -12   6  12       12.22        0.00     35.94 o 
 -11   6  12      565.15      571.88     57.74 o 
 -10   6  12      277.25      201.27     39.15 o 
  -9   6  12       38.43       57.61     31.90 o 
  -8   6  12     1284.84     1295.27     76.52 o 
  -7   6  12     2175.56     2423.02     94.94 o 
  -6   6  12     4586.77     4925.53    162.59 o 
  -5   6  12     1994.85     2054.85     85.95 o 
  -4   6  12     5394.29     5368.34    138.44 o 
  -3   6  12     1045.95     1253.66    130.68 o 
  -2   6  12      308.94      255.32     39.96 o 
  -1   6  12      585.63      571.17     51.41 o 
   0   6  12      747.13     1046.72     66.96 o 
   1   6  12       59.30       99.52     34.30 o 
   2   6  12     4257.26     4459.57    161.25 o 
   3   6  12       41.47       34.58     27.32 o 
   4   6  12     1577.32     1635.40     98.13 o 
   5   6  12      107.25       64.41     32.00 o 
   6   6  12     5637.46     5634.73    160.74 o 
   7   6  12      689.69      608.72     58.61 o 
   8   6  12      122.92       86.85     46.14 o 
   9   6  12     2998.61     3045.93    118.09 o 
  10   6  12      878.64      893.85     70.78 o 
  11   6  12      681.17      674.11     65.60 o 
  12   6  12        7.23       14.43     42.16 o 
  13   6  12      555.60      546.92     80.15 o 
 -17   7  12      169.44       62.88     59.11 o 
 -16   7  12       83.90       87.22     57.16 o 
 -15   7  12      155.84       77.78     56.70 o 
 -14   7  12      214.58      117.88     56.04 o 
 -13   7  12       61.23      132.82     54.44 o 
 -12   7  12      437.21      391.92     90.14 o 
 -11   7  12       56.41       95.12     52.30 o 
 -10   7  12      769.59      666.28     73.72 o 
  -9   7  12       56.32        0.00     33.60 o 
  -8   7  12      878.46      930.98     67.24 o 
  -7   7  12      123.31       81.91     41.35 o 
  -6   7  12     5088.72     4782.26    165.65 o 
  -5   7  12     1845.62     1881.03     85.26 o 
  -4   7  12     1955.69     1876.29    104.94 o 
  -3   7  12      854.63      703.05     76.87 o 
  -2   7  12     3036.29     2935.50    101.44 o 
  -1   7  12      222.02      167.18     36.70 o 
   0   7  12      268.14      248.68     63.61 o 
   1   7  12      966.37     1147.62     72.56 o 
   2   7  12        7.34       30.44     37.09 o 
   3   7  12     3281.63     3512.43    148.69 o 
   4   7  12      860.75      983.34    127.76 o 
   5   7  12     1829.49     1963.75    110.01 o 
   6   7  12      478.24      459.87     52.21 o 
   7   7  12      536.90      577.75     60.98 o 
   8   7  12      578.02      563.87     69.05 o 
   9   7  12      356.15      247.87     51.47 o 
  10   7  12      458.82      522.96     65.38 o 
  11   7  12      372.24      230.07     55.22 o 
  12   7  12      238.60      161.16     57.65 o 
 -16   8  12        0.49       64.55     60.23 o 
 -15   8  12      144.39       34.25     54.07 o 
 -14   8  12        0.15        0.00     49.76 o 
 -13   8  12      100.07       57.31     52.11 o 
 -12   8  12       79.76       23.82     47.62 o 
 -11   8  12      400.46      404.71     68.80 o 
 -10   8  12     1466.61     1339.85    102.34 o 
  -9   8  12      500.37      492.73     94.37 o 
  -8   8  12       66.82       78.06     74.92 o 
  -7   8  12      290.46      212.40     51.91 o 
  -6   8  12      961.23      921.80     67.18 o 
  -5   8  12      419.62      317.24     45.89 o 
  -4   8  12     1791.95     1763.33    111.94 o 
  -3   8  12     1293.37     1335.24     76.85 o 
  -2   8  12      633.81      718.19     59.68 o 
  -1   8  12      431.59      322.90     46.50 o 
   0   8  12        1.17        0.00     43.79 o 
   1   8  12       30.28       36.03     44.75 o 
   2   8  12      489.69      491.19     70.82 o 
   3   8  12     3110.89     2777.37    138.91 o 
   4   8  12       35.50       52.62     48.61 o 
   5   8  12      991.50     1010.12     99.24 o 
   6   8  12        2.69        0.00     39.88 o 
   7   8  12        1.73        0.00     40.69 o 
   8   8  12       39.05       83.49     43.12 o 
   9   8  12     1077.29     1049.99     81.54 o 
  10   8  12       10.04        0.00     44.34 o 
  11   8  12       22.66       10.45     48.00 o 
 -16   9  12      114.66      138.23     70.76 o 
 -15   9  12      125.96       77.42     59.02 o 
 -14   9  12        0.27        0.00     46.44 o 
 -13   9  12      150.92      169.37     65.24 o 
 -12   9  12        3.69        0.00     43.80 o 
 -11   9  12      262.35      106.68     56.27 o 
 -10   9  12      794.12      701.11     82.27 o 
  -9   9  12     2589.61     2177.64    165.68 o 
  -8   9  12       73.43       92.02     47.97 o 
  -7   9  12       23.53       12.82     41.64 o 
  -6   9  12      266.53      131.38     49.84 o 
  -5   9  12      146.23       54.91     41.23 o 
  -4   9  12       53.27       86.15     53.41 o 
  -3   9  12       16.39        0.34     52.13 o 
  -2   9  12       10.19       83.02     45.96 o 
  -1   9  12        0.20       58.33     44.22 o 
   0   9  12      669.10      703.11     83.72 o 
   1   9  12       27.89        0.00     57.22 o 
   2   9  12      102.98       78.52     47.10 o 
   3   9  12      125.19       91.99     51.38 o 
   4   9  12       25.84       89.83     68.61 o 
   5   9  12       24.71       10.08     71.31 o 
   6   9  12       50.59       74.05     53.07 o 
   7   9  12       23.96       66.52     81.05 o 
   8   9  12      768.67      677.18     79.06 o 
   9   9  12      136.25       65.97     58.79 o 
  10   9  12        0.96       65.11     48.82 o 
  11   9  12      492.89      392.32     67.07 o 
 -15  10  12        1.32       24.10     62.80 o 
 -14  10  12      304.92      255.95     94.66 o 
 -13  10  12      401.52      301.28     76.58 o 
 -12  10  12       13.34        0.00     51.37 o 
 -11  10  12        0.15        0.00     52.08 o 
 -10  10  12        0.10       13.94     46.08 o 
  -9  10  12       45.50       38.19     47.43 o 
  -8  10  12      145.05       57.58     47.20 o 
  -7  10  12      374.98      270.66     60.97 o 
  -6  10  12      968.57      977.75    103.27 o 
  -5  10  12      158.46      101.01     66.55 o 
  -4  10  12      134.18       85.93     63.65 o 
  -3  10  12       91.19      104.41     59.03 o 
  -2  10  12      104.38      194.38    116.03 o 
  -1  10  12      287.18      247.43     76.07 o 
   0  10  12       92.67      134.76     53.21 o 
   1  10  12      331.24      222.60     60.21 o 
   2  10  12      276.25      235.18     61.80 o 
   3  10  12      810.64      737.82    122.60 o 
   4  10  12       11.82        6.97     49.40 o 
   5  10  12       53.44        0.00     50.60 o 
   6  10  12      655.32      626.82    130.13 o 
   7  10  12       36.34       25.13     56.86 o 
   8  10  12        1.53        0.00     72.53 o 
   9  10  12        3.72       84.41     67.71 o 
  10  10  12       21.20       49.17     66.07 o 
 -14  11  12      107.91      112.28     65.85 o 
 -13  11  12       53.39       57.57     64.29 o 
 -12  11  12      356.93      276.71     90.84 o 
 -11  11  12        1.39        7.77     52.97 o 
 -10  11  12       54.15        0.37     48.72 o 
  -9  11  12        1.48        0.00     45.73 o 
  -8  11  12      264.65      209.91     79.93 o 
  -7  11  12       19.98        0.00     60.85 o 
  -6  11  12       47.19      122.49    119.89 o 
  -5  11  12     1403.77     1093.22    143.94 o 
  -4  11  12      652.58      659.19    108.09 o 
  -3  11  12      291.50      262.30    100.23 o 
  -2  11  12        8.92        0.00     61.68 o 
  -1  11  12      190.13      105.14     70.53 o 
   0  11  12       87.17       59.07     62.66 o 
   1  11  12        3.49        0.00     53.49 o 
   2  11  12      346.96      251.58     67.63 o 
   3  11  12      900.29     1084.23    106.56 o 
   4  11  12      329.73      364.12     87.73 o 
   5  11  12      120.62      194.76     66.82 o 
   6  11  12      529.42      332.63     76.38 o 
   7  11  12      224.11      284.59     99.74 o 
   8  11  12       10.44        0.00     58.43 o 
   9  11  12       14.45        6.90     63.37 o 
 -12  12  12       12.08        8.37     72.68 o 
 -11  12  12       66.31       65.77     75.90 o 
 -10  12  12      209.89      351.37     96.52 o 
  -9  12  12       68.10      101.88     74.48 o 
  -8  12  12      334.81      293.60     85.61 o 
  -7  12  12        0.89       35.26     70.74 o 
  -6  12  12     1026.96     1023.91    130.73 o 
  -5  12  12       10.04       11.30     61.12 o 
  -4  12  12       17.39       25.01     68.60 o 
  -3  12  12      358.82      337.91    117.26 o 
  -2  12  12      226.36      314.71    100.41 o 
  -1  12  12      241.62      164.10     74.12 o 
   0  12  12        2.58        0.00     57.07 o 
   1  12  12      352.81      263.02     89.13 o 
   2  12  12       20.67        0.00     59.73 o 
   3  12  12     1944.57     1718.08    167.67 o 
   4  12  12       93.52      150.73     81.27 o 
   5  12  12       49.09       72.29     63.83 o 
   6  12  12        3.50       30.17     62.86 o 
   7  12  12      107.85        0.00     61.24 o 
 -11  13  12       16.78      131.23     82.94 o 
 -10  13  12       36.35       30.55     74.62 o 
  -9  13  12      385.17      332.60    141.48 o 
  -8  13  12      114.53       57.11     74.55 o 
  -7  13  12      437.76      670.88    118.40 o 
  -6  13  12        6.30        0.00     65.67 o 
  -5  13  12      497.39      606.83    114.44 o 
  -4  13  12      274.64      514.39    107.76 o 
  -3  13  12       12.29       16.69     84.78 o 
  -2  13  12      222.28      338.13    100.73 o 
  -1  13  12        4.25       34.94     69.94 o 
   0  13  12      754.60      686.95    210.47 o 
   1  13  12       58.95      165.27    111.64 o 
   2  13  12      385.98      464.08    105.99 o 
   3  13  12      316.81      127.76     85.52 o 
   4  13  12        1.45        0.00    116.21 o 
   5  13  12      112.48      321.91    120.59 o 
   6  13  12        1.30        0.00     70.77 o 
  -8  14  12      267.93      169.35     95.41 o 
  -7  14  12        0.30        0.00     88.65 o 
  -6  14  12      221.75      217.11    176.42 o 
  -5  14  12       78.34        0.00     69.92 o 
  -4  14  12      165.95      295.99    111.12 o 
  -3  14  12     1084.61     1108.19    188.35 o 
  -2  14  12       43.85       80.05    180.98 o 
  -1  14  12      662.75      539.18    136.39 o 
   0  14  12       70.17       80.59     81.30 o 
   1  14  12     1567.76     1503.41    172.14 o 
   2  14  12      240.01       82.73    126.56 o 
   3  14  12       21.24        3.26     80.84 o 
  -4  15  12      397.03      416.35    107.37 o 
  -3  15  12      183.02      342.48    103.37 o 
  -2  15  12      874.92      979.83    315.44 o 
  -1  15  12       88.77      125.13     87.03 o 
 -19   1  13      133.99      116.28     66.90 o 
 -18   1  13      201.02      175.13     64.25 o 
 -17   1  13      120.72      155.63     57.75 o 
 -16   1  13        1.53        0.00     39.51 o 
 -15   1  13      284.79      367.45     53.71 o 
 -14   1  13      399.97      384.33     52.45 o 
 -13   1  13       54.04        0.00     32.11 o 
 -12   1  13      481.26      386.33     65.01 o 
 -11   1  13       22.13       17.44     30.54 o 
 -10   1  13      672.83      755.94     86.82 o 
  -9   1  13      179.29      172.33     33.25 o 
  -8   1  13      698.84      886.56     53.66 o 
  -7   1  13      124.21      124.23     29.48 o 
  -6   1  13        2.49        6.94     22.44 o 
  -5   1  13       66.24       44.86     22.59 o 
  -4   1  13     1223.09     1432.79    117.51 o 
  -3   1  13       86.42      112.20     25.56 o 
  -2   1  13      325.93      408.58     35.86 o 
  -1   1  13      475.36      464.75     39.39 o 
   0   1  13       30.29       28.52     21.23 o 
   1   1  13      269.65      221.57     24.06 o 
   2   1  13       10.26        0.00     17.65 o 
   3   1  13      543.83      486.34     37.08 o 
   4   1  13       58.87       68.09     25.30 o 
   5   1  13     1013.08      952.91     71.92 o 
   6   1  13     1439.23     1444.55     82.83 o 
   7   1  13      215.40      149.49     34.91 o 
   8   1  13       44.37        0.00     29.77 o 
   9   1  13       29.27        0.00     42.31 o 
  10   1  13       70.08       29.04     33.46 o 
  11   1  13       80.32       77.78     37.22 o 
  12   1  13       80.35       95.63     40.57 o 
  13   1  13        0.37       44.79     39.10 o 
 -19   2  13       87.70      160.02     68.18 o 
 -18   2  13       26.45        0.00     56.50 o 
 -17   2  13       91.99       10.53     51.90 o 
 -16   2  13      516.28      433.60     75.80 o 
 -15   2  13       19.62       18.16     45.12 o 
 -14   2  13       43.92        0.00     40.69 o 
 -13   2  13       77.13       10.29     40.48 o 
 -12   2  13      854.77      614.12     69.75 o 
 -11   2  13     1013.95      896.80     76.79 o 
 -10   2  13      671.52      704.15     67.09 o 
  -9   2  13      397.09      324.72     39.90 o 
  -8   2  13        7.03        0.00     21.59 o 
  -7   2  13      150.28      216.20     33.03 o 
  -6   2  13      622.55      718.96     79.72 o 
  -5   2  13      798.04      897.77     51.76 o 
  -4   2  13     1700.34     1485.22     63.06 o 
  -3   2  13      719.79      708.76     48.35 o 
  -2   2  13     7625.84     8362.97    160.04 o 
  -1   2  13      322.21      315.07     30.59 o 
   0   2  13      144.29      135.41     26.88 o 
   1   2  13      157.23      146.57     24.83 o 
   2   2  13      972.82     1014.80     58.82 o 
   3   2  13     2823.73     2993.08     71.91 o 
   4   2  13      990.54     1139.43     55.89 o 
   5   2  13     1408.92     1363.84     71.08 o 
   6   2  13     1267.79     1204.16     61.86 o 
   7   2  13     3346.67     3618.88     93.48 o 
   8   2  13      619.08      635.37     49.12 o 
   9   2  13      598.67      562.22     47.80 o 
  10   2  13        4.48        0.00     32.71 o 
  11   2  13      190.49      101.31     39.27 o 
  12   2  13       43.53       26.10     38.91 o 
  13   2  13      147.48      158.33     47.21 o 
 -18   3  13       21.08       34.26     57.50 o 
 -17   3  13      716.35      719.87     87.68 o 
 -16   3  13       35.47        0.00     47.08 o 
 -15   3  13     1021.66      803.94    157.55 o 
 -14   3  13       21.24        0.59     36.36 o 
 -13   3  13     1356.12     1521.08     90.72 o 
 -12   3  13     1856.96     1791.79     88.22 o 
 -11   3  13       36.15       49.95     32.62 o 
 -10   3  13     1715.38     1814.21     81.84 o 
  -9   3  13     1383.89     1363.40     70.39 o 
  -8   3  13     3256.73     3161.67    171.33 o 
  -7   3  13       89.32       85.54     27.67 o 
  -6   3  13      535.78      502.08     44.14 o 
  -5   3  13     1475.55     1426.88     72.48 o 
  -4   3  13       19.15       60.31     31.01 o 
  -3   3  13     2178.93     2175.22     83.31 o 
  -2   3  13       36.69       46.37     26.10 o 
  -1   3  13     2590.90     2776.31     92.38 o 
   0   3  13     1354.91     1445.09    106.50 o 
   1   3  13       29.45        0.00     21.80 o 
   2   3  13     1348.73     1382.33     49.47 o 
   3   3  13        4.73        8.94     17.82 o 
   4   3  13     4441.83     4105.77     84.06 o 
   5   3  13     1499.21     1482.87     55.14 o 
   6   3  13     3270.91     3188.52     83.70 o 
   7   3  13     2208.86     2232.01     76.52 o 
   8   3  13      855.07      885.72     56.02 o 
   9   3  13      121.61      114.28     35.02 o 
  10   3  13       14.22       13.80     32.54 o 
  11   3  13      936.48      840.54     63.52 o 
  12   3  13      771.69      693.96     67.25 o 
  13   3  13       26.03      111.85     44.77 o 
 -18   4  13      398.21      551.86    143.66 o 
 -17   4  13      102.11       93.57     47.85 o 
 -16   4  13     1481.98     1322.27     93.72 o 
 -15   4  13      247.73      240.64     70.64 o 
 -14   4  13     1665.68     1534.91     92.61 o 
 -13   4  13     1113.81     1247.22     82.40 o 
 -12   4  13      690.79      611.16     87.02 o 
 -11   4  13     1722.57     1861.32    109.86 o 
 -10   4  13        1.30        0.00     25.43 o 
  -9   4  13     1331.71     1180.21     93.09 o 
  -8   4  13     2115.33     2154.93     85.73 o 
  -7   4  13     3930.62     4117.08    115.77 o 
  -6   4  13     3113.91     2951.16     95.01 o 
  -5   4  13      447.26      403.53     66.33 o 
  -4   4  13     2628.53     2458.43     88.42 o 
  -3   4  13      123.84      204.34     35.40 o 
  -2   4  13     1964.80     2092.74     84.07 o 
  -1   4  13      964.75      945.04     61.39 o 
   0   4  13      818.03      810.04     59.39 o 
   1   4  13     3156.63     3264.49    136.51 o 
   2   4  13        1.52        8.31     29.59 o 
   3   4  13     5189.14     4887.05    153.13 o 
   4   4  13     2528.32     2690.51    125.22 o 
   5   4  13     7388.43     7254.97    133.19 o 
   6   4  13     1734.02     1648.80     61.15 o 
   7   4  13     2941.40     2971.98     89.20 o 
   8   4  13     2014.15     2090.01     78.79 o 
   9   4  13      122.86      142.72     35.73 o 
  10   4  13     1201.36     1116.52    101.91 o 
  11   4  13       57.12       52.97     36.80 o 
  12   4  13      422.71      326.61     54.60 o 
  13   4  13      335.10      304.83     58.53 o 
 -18   5  13       60.09       84.08     60.35 o 
 -17   5  13      364.49      444.70     77.65 o 
 -16   5  13       46.78       96.65     46.64 o 
 -15   5  13      795.79      815.54     75.12 o 
 -14   5  13      550.28      458.64     59.06 o 
 -13   5  13      963.01     1069.53    136.36 o 
 -12   5  13      667.59      732.17     66.21 o 
 -11   5  13       18.23       13.61     37.04 o 
 -10   5  13     1397.60     1496.26     80.55 o 
  -9   5  13      708.07      760.57     60.22 o 
  -8   5  13      523.03      581.32     67.45 o 
  -7   5  13     6484.97     6633.21    160.10 o 
  -6   5  13     2745.44     2840.16     97.85 o 
  -5   5  13     9227.90     9441.32    199.43 o 
  -4   5  13       20.25       34.34     28.04 o 
  -3   5  13     5364.34     5404.66    138.84 o 
  -2   5  13     1222.78     1386.44     72.82 o 
  -1   5  13      844.12      752.05     58.83 o 
   0   5  13     5260.15     5511.13    152.43 o 
   1   5  13     2477.78     2432.77     96.27 o 
   2   5  13    11387.33    11360.84    238.52 o 
   3   5  13      107.07       59.16     37.83 o 
   4   5  13     5779.93     5642.93    140.01 o 
   5   5  13      769.94      806.59     63.85 o 
   6   5  13      441.91      364.22     43.81 o 
   7   5  13     2273.92     2381.69     91.27 o 
   8   5  13     3267.44     3224.66     99.22 o 
   9   5  13      797.94      929.45     92.84 o 
  10   5  13      198.02      144.06     42.03 o 
  11   5  13      903.41      955.05     80.24 o 
  12   5  13       93.92       56.12     57.97 o 
 -17   6  13       12.27       28.20     55.90 o 
 -16   6  13      822.01      843.69     95.39 o 
 -15   6  13      773.32      816.13     93.37 o 
 -14   6  13      787.26      676.98     81.32 o 
 -13   6  13     2508.50     2705.29    169.73 o 
 -12   6  13      831.05      889.68     72.72 o 
 -11   6  13     3299.33     3273.32    118.75 o 
 -10   6  13      302.49      311.40     48.52 o 
  -9   6  13     2139.17     2300.56     97.53 o 
  -8   6  13      201.01      305.23     55.43 o 
  -7   6  13     4366.76     4215.08    169.35 o 
  -6   6  13     7491.82     7935.28    182.16 o 
  -5   6  13     1462.97     1357.72     74.68 o 
  -4   6  13     3368.87     3492.84    110.74 o 
  -3   6  13      925.42      833.30     62.20 o 
  -2   6  13      988.92      955.74     81.28 o 
  -1   6  13     1977.14     1859.53     89.19 o 
   0   6  13      551.09      660.01     57.38 o 
   1   6  13     7266.88     7632.13    182.56 o 
   2   6  13      508.71      446.71     52.05 o 
   3   6  13    10896.56    10539.50    232.98 o 
   4   6  13      128.58       41.93     37.41 o 
   5   6  13     1063.04     1178.26    110.73 o 
   6   6  13     2153.85     2120.90     94.93 o 
   7   6  13      175.52      193.83     44.63 o 
   8   6  13     1959.52     2085.45    102.23 o 
   9   6  13      399.48      412.35     59.46 o 
  10   6  13     1463.76     1306.21     99.37 o 
  11   6  13      306.18      178.37     53.85 o 
  12   6  13     1447.01     1550.07    106.22 o 
 -17   7  13      879.60      758.03     96.93 o 
 -16   7  13        1.37        2.04     53.63 o 
 -15   7  13      558.28      487.97     78.83 o 
 -14   7  13     1392.80     1584.46    117.70 o 
 -13   7  13      473.50      461.39     71.60 o 
 -12   7  13     3155.55     3367.51    152.78 o 
 -11   7  13      323.09      313.64     63.06 o 
 -10   7  13     5693.06     5693.45    157.89 o 
  -9   7  13       21.39       15.03     32.76 o 
  -8   7  13     2395.16     2377.56    102.26 o 
  -7   7  13     1401.00     1530.94     82.84 o 
  -6   7  13     2554.28     2580.41    100.64 o 
  -5   7  13     4690.89     4689.15    134.15 o 
  -4   7  13      580.53      561.84     56.63 o 
  -3   7  13     3542.86     3502.18    163.93 o 
  -2   7  13     3762.61     3685.97    116.83 o 
  -1   7  13     1770.96     2174.41    162.10 o 
   0   7  13     5694.26     5955.81    232.04 o 
   1   7  13     2642.83     2602.09    129.57 o 
   2   7  13    11432.68    10953.13    286.61 o 
   3   7  13       51.59        0.00     56.59 o 
   4   7  13     4438.83     4808.40    218.06 o 
   5   7  13      701.95      709.72     85.55 o 
   6   7  13     1226.02     1271.54     95.13 o 
   7   7  13     1021.64     1208.62     94.37 o 
   8   7  13      495.06      342.50     56.82 o 
   9   7  13     3192.35     3369.99    134.08 o 
  10   7  13        0.46        0.00     42.98 o 
  11   7  13     1334.88     1511.08    115.27 o 
 -16   8  13      533.30      558.68    159.57 o 
 -15   8  13       52.32       28.74     53.62 o 
 -14   8  13      388.31      386.48     74.11 o 
 -13   8  13     2489.04     2545.89    144.60 o 
 -12   8  13      757.05      527.83     85.36 o 
 -11   8  13     4252.34     4066.70    162.24 o 
 -10   8  13      708.69      599.41     77.80 o 
  -9   8  13     2664.61     2738.53    135.10 o 
  -8   8  13      560.90      546.03     70.53 o 
  -7   8  13     3670.17     3536.41    290.31 o 
  -6   8  13     4475.29     4548.68    136.00 o 
  -5   8  13      388.25      379.09     50.88 o 
  -4   8  13     6239.25     6243.48    162.38 o 
  -3   8  13     2023.01     2022.46     93.17 o 
  -2   8  13     6818.68     6719.15    170.19 o 
  -1   8  13     4901.89     4707.55    138.31 o 
   0   8  13     3124.81     3127.34    141.18 o 
   1   8  13     7533.74     7821.82    265.59 o 
   2   8  13     1195.48     1402.14    107.93 o 
   3   8  13     5830.42     5995.87    203.32 o 
   4   8  13       28.64        0.00     46.01 o 
   5   8  13     4317.20     4202.02    175.14 o 
   6   8  13      986.79      961.07    164.22 o 
   7   8  13      623.74      682.92     94.49 o 
   8   8  13     1427.33     1568.58    113.88 o 
   9   8  13      622.57      449.74     74.93 o 
  10   8  13     2190.13     2463.02    146.87 o 
  11   8  13      356.99      340.32     80.27 o 
 -15   9  13      645.60      655.50     93.15 o 
 -14   9  13      830.72      884.88    101.56 o 
 -13   9  13      760.88      875.25     98.02 o 
 -12   9  13     5752.73     5875.19    224.48 o 
 -11   9  13      482.17      324.71     64.61 o 
 -10   9  13     3192.14     3334.91    239.15 o 
  -9   9  13      455.19      624.42     83.54 o 
  -8   9  13     2643.06     2629.30    133.77 o 
  -7   9  13     1044.33     1186.07     99.18 o 
  -6   9  13     2476.92     2625.00    171.29 o 
  -5   9  13     2181.38     2142.19    115.45 o 
  -4   9  13      111.81      111.57     50.88 o 
  -3   9  13     7223.97     7426.96    221.10 o 
  -2   9  13     1733.27     1785.10    114.60 o 
  -1   9  13     4978.86     5061.13    179.37 o 
   0   9  13     2878.63     3031.03    186.80 o 
   1   9  13      356.56      329.01     64.83 o 
   2   9  13     3464.54     3558.87    175.84 o 
   3   9  13        0.80        0.00     51.03 o 
   4   9  13     3957.11     4242.56    187.55 o 
   5   9  13     1047.38     1044.69    127.54 o 
   6   9  13     1433.30     1491.64    124.91 o 
   7   9  13      566.57      719.12    108.37 o 
   8   9  13      440.46      440.58    152.50 o 
   9   9  13     3822.59     3996.95    203.33 o 
  10   9  13       17.19       33.72     83.86 o 
 -14  10  13      812.43      688.90     94.96 o 
 -13  10  13     1330.39     1287.42    115.92 o 
 -12  10  13      238.43      231.61     68.25 o 
 -11  10  13     1477.87     1853.50    206.66 o 
 -10  10  13        2.10       74.29     53.33 o 
  -9  10  13     2357.39     2412.03    135.63 o 
  -8  10  13      420.71      538.92     75.97 o 
  -7  10  13      191.77      250.74     92.53 o 
  -6  10  13     1018.92     1171.88    130.89 o 
  -5  10  13      745.53      674.82    107.90 o 
  -4  10  13     4024.44     4463.25    217.62 o 
  -3  10  13      319.70      353.60     86.10 o 
  -2  10  13     4031.58     4457.86    217.47 o 
  -1  10  13     2323.65     2395.87    249.69 o 
   0  10  13     1017.98     1151.38    102.37 o 
   1  10  13     3771.93     3990.84    168.29 o 
   2  10  13       96.78        0.00     48.72 o 
   3  10  13     3635.09     3743.46    242.03 o 
   4  10  13      359.48      471.00     80.11 o 
   5  10  13     2171.07     2431.63    171.94 o 
   6  10  13      474.17      495.70     98.39 o 
   7  10  13      809.70     1033.28    115.16 o 
   8  10  13     1575.37     1435.64    131.67 o 
   9  10  13        5.46        0.00     67.67 o 
 -13  11  13      573.58      540.70     86.23 o 
 -12  11  13      966.06      896.21    101.72 o 
 -11  11  13        0.47       12.07     52.29 o 
 -10  11  13      896.24      967.25    100.65 o 
  -9  11  13      129.25      279.60     84.83 o 
  -8  11  13      590.82      691.97    113.02 o 
  -7  11  13     1448.97     1508.72    157.11 o 
  -6  11  13      584.27      505.94    100.42 o 
  -5  11  13     3147.26     2927.12    194.93 o 
  -4  11  13        1.90        0.00     61.26 o 
  -3  11  13     3101.52     3012.76    196.45 o 
  -2  11  13      340.95      278.15     81.13 o 
  -1  11  13     1939.86     2204.47    175.19 o 
   0  11  13      845.68      832.94    200.99 o 
   1  11  13      116.61       62.72     65.97 o 
   2  11  13     1959.94     2333.11    143.73 o 
   3  11  13       68.27       45.14     54.34 o 
   4  11  13     4491.49     4344.90    193.86 o 
   5  11  13      627.84      715.63    117.12 o 
   6  11  13      135.76      204.77     70.39 o 
   7  11  13      579.34      605.15    103.99 o 
   8  11  13       84.76       65.73     68.84 o 
 -12  12  13      200.02       80.44     89.81 o 
 -11  12  13      994.92      962.11    139.98 o 
 -10  12  13        9.16        0.00     70.70 o 
  -9  12  13     1232.47     1444.07    156.66 o 
  -8  12  13      424.08      260.81     91.81 o 
  -7  12  13      799.93      882.57    127.92 o 
  -6  12  13     2478.18     2379.91    260.67 o 
  -5  12  13        3.62        4.02     82.33 o 
  -4  12  13     1055.73     1153.71    140.57 o 
  -3  12  13        0.85        0.00     61.88 o 
  -2  12  13     1293.27     1316.59    145.83 o 
  -1  12  13      471.84      430.40     98.80 o 
   0  12  13      759.43      683.63    114.37 o 
   1  12  13      990.36      953.41    143.59 o 
   2  12  13        5.71       57.73     73.73 o 
   3  12  13     2184.44     2056.14    327.38 o 
   4  12  13       47.81       11.79     70.50 o 
   5  12  13      700.16      780.32    106.30 o 
   6  12  13     1607.32     1347.23    130.89 o 
 -10  13  13      820.09      924.53    201.69 o 
  -9  13  13      217.38       52.28     79.50 o 
  -8  13  13      707.42      744.97    374.77 o 
  -7  13  13      696.35      994.68    144.00 o 
  -6  13  13      117.68      178.73     83.44 o 
  -5  13  13     1577.11     1514.46    163.78 o 
  -4  13  13      143.46        0.00     66.53 o 
  -3  13  13     1380.80     1193.56    293.50 o 
  -2  13  13      532.20      598.55    113.51 o 
  -1  13  13      621.07      682.17    125.17 o 
   0  13  13      789.32      889.23    141.48 o 
   1  13  13      923.22      806.19    128.38 o 
   2  13  13     1246.33     1569.73    306.14 o 
   3  13  13        0.27        0.00     73.92 o 
   4  13  13     1542.34     1899.00    187.45 o 
   5  13  13      435.30      447.23    114.19 o 
  -7  14  13      908.71      753.41    134.01 o 
  -6  14  13      155.78        0.00     83.29 o 
  -5  14  13       79.35        0.00     72.68 o 
  -4  14  13     1288.58     1329.56    162.23 o 
  -3  14  13       14.32       63.28     87.85 o 
  -2  14  13      770.95      888.24    141.84 o 
  -1  14  13      548.16      476.99    170.80 o 
   0  14  13      745.13      828.84    220.30 o 
   1  14  13      284.24      412.30    161.49 o 
   2  14  13       39.32      137.98     88.12 o 
 -19   0  14     1048.75     1023.74    200.82 o 
 -18   0  14      328.76      350.37    130.60 o 
 -17   0  14      507.55      441.30    130.60 o 
 -16   0  14     2202.15     2195.98    236.63 o 
 -15   0  14     1651.18     1645.66    360.56 o 
 -14   0  14     4442.00     4586.95    252.42 o 
 -13   0  14      261.01      127.59     67.06 o 
 -12   0  14     4164.68     4372.75    383.90 o 
 -11   0  14     2163.69     2137.68    127.33 o 
 -10   0  14     8159.42     7760.59    382.15 o 
  -9   0  14     8322.34     7733.43    241.22 o 
  -8   0  14     2672.65     2635.16    123.09 o 
  -7   0  14    11316.34    11479.17    406.55 o 
  -6   0  14     2937.27     3488.33    138.26 o 
  -5   0  14     4474.53     4263.74    153.18 o 
  -4   0  14     6975.81     7213.82    216.75 o 
  -3   0  14      617.04      580.55     62.80 o 
  -2   0  14    22236.73    21192.23    730.06 o 
  -1   0  14     5904.19     6198.52    200.19 o 
   0   0  14     3619.15     3287.63    215.03 o 
   1   0  14        5.54        0.00     25.27 o 
   2   0  14    11155.69    10718.58    471.23 o 
   3   0  14     6570.63     6546.63    179.14 o 
   4   0  14      376.75      265.71     57.83 o 
   5   0  14    12329.86    13385.11    310.33 o 
   6   0  14      155.02      247.32     51.55 o 
   7   0  14     9711.40    10109.62    444.79 o 
   8   0  14     1208.73     1384.96    105.69 o 
   9   0  14     4685.61     4972.08    231.08 o 
  10   0  14     2164.22     2070.60    134.75 o 
  11   0  14      857.38      773.96     94.66 o 
  12   0  14     2125.69     1979.89    123.36 o 
  13   0  14      246.31      160.84     65.44 o 
 -18   1  14      387.84      446.00     84.12 o 
 -17   1  14      419.13      395.23    100.06 o 
 -16   1  14      796.93      895.53     91.63 o 
 -15   1  14     1674.64     2143.17    125.66 o 
 -14   1  14       35.58       38.76     43.93 o 
 -13   1  14     3474.63     3874.09    148.23 o 
 -12   1  14      870.45      834.39     83.30 o 
 -11   1  14     2227.93     2296.02    181.30 o 
 -10   1  14     6187.49     6648.43    302.64 o 
  -9   1  14     4239.13     4637.29    146.83 o 
  -8   1  14    12347.70    12793.50    286.67 o 
  -7   1  14      746.66      674.90     94.80 o 
  -6   1  14    13982.91    14592.04    313.72 o 
  -5   1  14      787.53      656.65     45.36 o 
  -4   1  14     4837.88     5333.74    137.02 o 
  -3   1  14    10628.97    10658.05    204.15 o 
  -2   1  14       48.19        0.00     22.40 o 
  -1   1  14    10828.87     9935.92    197.15 o 
   0   1  14      162.75      123.78     27.37 o 
   1   1  14    12745.15    12592.72    193.65 o 
   2   1  14     1089.92     1048.63     46.31 o 
   3   1  14     6057.47     5483.73    112.49 o 
   4   1  14     5534.66     5078.97    111.27 o 
   5   1  14       83.00       63.86     30.40 o 
   6   1  14     7614.29     8084.80    158.44 o 
   7   1  14      235.97      176.81     38.27 o 
   8   1  14     6045.87     6543.51    164.49 o 
   9   1  14      855.32      878.12     60.01 o 
  10   1  14     1943.70     1862.87     83.99 o 
  11   1  14     2242.38     2273.33     95.22 o 
  12   1  14      211.35      217.76     47.37 o 
  13   1  14     2364.85     2481.27     99.74 o 
 -18   2  14       35.15       53.60     58.99 o 
 -17   2  14      941.43     1051.48    111.63 o 
 -16   2  14      763.89      817.27     90.29 o 
 -15   2  14      641.14      694.18     81.01 o 
 -14   2  14     3105.03     3277.73    208.26 o 
 -13   2  14      363.02      301.38     57.97 o 
 -12   2  14     3711.42     3928.26    298.13 o 
 -11   2  14     1250.17     1421.94     93.94 o 
 -10   2  14     6965.55     7116.81    199.26 o 
  -9   2  14     5014.57     5374.19    164.19 o 
  -8   2  14      536.42      465.34     55.60 o 
  -7   2  14     4942.89     5076.58    153.75 o 
  -6   2  14        7.69       61.29     33.87 o 
  -5   2  14    17262.70    18389.13    378.64 o 
  -4   2  14     1937.18     1864.21     91.38 o 
  -3   2  14     5167.35     5226.37    155.22 o 
  -2   2  14     8274.42     8060.20    171.56 o 
  -1   2  14      442.94      333.57     73.27 o 
   0   2  14     5751.29     5442.27    125.73 o 
   1   2  14      767.90      765.01     42.98 o 
   2   2  14     5609.99     5408.95    119.38 o 
   3   2  14     5921.99     5807.41    108.47 o 
   4   2  14     2378.85     2378.19    111.58 o 
   5   2  14     5817.96     6115.56    129.23 o 
   6   2  14       68.06       32.37     29.60 o 
   7   2  14     8999.45     9383.49    165.40 o 
   8   2  14      130.63      100.47     50.57 o 
   9   2  14     3298.36     3325.50    100.30 o 
  10   2  14      890.36      926.73     63.52 o 
  11   2  14      796.75      873.39     64.88 o 
  12   2  14     2736.20     2841.57    107.79 o 
  13   2  14        7.15        0.00     40.90 o 
 -18   3  14     1323.03     1185.86    115.39 o 
 -17   3  14      967.09      982.87    119.69 o 
 -16   3  14      649.52      714.63     88.37 o 
 -15   3  14     1123.70     1208.13    124.93 o 
 -14   3  14      345.84      475.74     70.05 o 
 -13   3  14     5108.97     5818.58    190.09 o 
 -12   3  14      960.59     1024.21    110.25 o 
 -11   3  14     7144.46     7057.56    230.10 o 
 -10   3  14     2090.33     2188.34    110.72 o 
  -9   3  14     3174.25     2970.45    185.19 o 
  -8   3  14     2911.12     2896.29    115.63 o 
  -7   3  14      137.32       82.18     36.21 o 
  -6   3  14     5988.00     5964.10    204.26 o 
  -5   3  14      384.64      331.02     39.96 o 
  -4   3  14    12005.71    12315.97    237.18 o 
  -3   3  14     2105.25     1887.09     77.79 o 
  -2   3  14     3620.79     3789.70    109.62 o 
  -1   3  14     4872.85     4709.25    143.38 o 
   0   3  14       87.22       99.21     31.84 o 
   1   3  14     5168.53     4713.66    131.14 o 
   2   3  14     4020.97     4134.14    109.11 o 
   3   3  14     3758.95     3948.27    109.61 o 
   4   3  14    10086.69    10223.60    216.01 o 
   5   3  14     1347.65     1188.98     56.90 o 
   6   3  14     6274.41     5960.93    120.90 o 
   7   3  14        7.31        7.78     26.66 o 
   8   3  14     4881.51     4871.45    126.89 o 
   9   3  14      528.06      568.10     50.04 o 
  10   3  14     1209.28     1159.98     70.19 o 
  11   3  14     1319.70     1631.19     83.10 o 
  12   3  14      420.36      426.98     55.65 o 
 -18   4  14      124.64      166.82     93.19 o 
 -17   4  14      259.74      403.63     76.04 o 
 -16   4  14      105.83       46.15     54.15 o 
 -15   4  14      223.90      116.80     74.28 o 
 -14   4  14     2565.68     2668.13    140.45 o 
 -13   4  14      686.00      589.80     75.98 o 
 -12   4  14     2637.25     2341.79    101.41 o 
 -11   4  14     1444.86     1395.19     80.10 o 
 -10   4  14      591.39      675.07     57.08 o 
  -9   4  14     5317.83     5597.10    144.26 o 
  -8   4  14      537.82      427.80     49.86 o 
  -7   4  14     9385.26     9318.82    198.43 o 
  -6   4  14     2335.74     2419.31     89.82 o 
  -5   4  14     6941.50     6770.45    310.53 o 
  -4   4  14      368.86      300.23     42.37 o 
  -3   4  14     8458.72     8871.22    231.32 o 
  -2   4  14     5861.73     5741.92    144.98 o 
  -1   4  14     1170.64     1234.29     76.67 o 
   0   4  14     3718.91     3784.68    115.40 o 
   1   4  14     1397.49     1348.03     76.16 o 
   2   4  14     4414.05     4455.86    132.68 o 
   3   4  14     5341.29     5319.80    133.07 o 
   4   4  14     6456.42     6486.64    153.51 o 
   5   4  14     7732.71     7603.22    172.15 o 
   6   4  14        0.64        0.00     28.23 o 
   7   4  14     2138.33     2314.88     90.64 o 
   8   4  14        4.60       38.48     31.94 o 
   9   4  14     2287.22     2346.64    112.55 o 
  10   4  14      941.09      951.79     73.53 o 
  11   4  14      587.89      594.16     70.95 o 
  12   4  14     1161.16     1272.69    112.00 o 
 -18   5  14      634.29      510.96    113.98 o 
 -17   5  14      136.04      173.01     79.53 o 
 -16   5  14      149.00      195.23     66.39 o 
 -15   5  14      677.31      801.80     90.78 o 
 -14   5  14       96.71      128.64     47.86 o 
 -13   5  14     2216.85     2030.71    160.48 o 
 -12   5  14      740.39      565.73     60.97 o 
 -11   5  14     2237.88     2160.75     98.16 o 
 -10   5  14      526.55      485.01     53.24 o 
  -9   5  14        8.40        0.00     30.31 o 
  -8   5  14     3326.91     3401.64    149.44 o 
  -7   5  14      151.86       74.97     47.98 o 
  -6   5  14     5512.73     5795.68    148.07 o 
  -5   5  14      112.93      177.22     40.13 o 
  -4   5  14     4380.59     3933.57    117.35 o 
  -3   5  14     1577.12     1453.80     76.61 o 
  -2   5  14      880.11      821.66     61.22 o 
  -1   5  14     1254.10     1238.62    126.18 o 
   0   5  14        0.25        0.00     30.41 o 
   1   5  14     2803.53     2472.69    131.09 o 
   2   5  14     2218.42     2206.01     98.81 o 
   3   5  14     1107.99     1077.40     86.75 o 
   4   5  14     4980.24     5352.30    138.83 o 
   5   5  14      394.48      338.06     48.02 o 
   6   5  14     3219.91     3315.93    117.46 o 
   7   5  14      648.78      704.97     78.89 o 
   8   5  14     1989.29     2044.12     91.63 o 
   9   5  14      431.28      526.95     62.09 o 
  10   5  14      552.17      605.82     68.03 o 
  11   5  14      941.98     1051.35     92.71 o 
  12   5  14       11.91       50.31     57.02 o 
 -17   6  14      538.14      624.98     88.75 o 
 -16   6  14      333.16      233.78     66.65 o 
 -15   6  14      321.06      280.00     66.15 o 
 -14   6  14      805.09      887.37     91.07 o 
 -13   6  14       40.09       38.43     41.46 o 
 -12   6  14      914.70      904.18    126.28 o 
 -11   6  14       16.91        0.00     35.82 o 
 -10   6  14      208.18      205.99     49.05 o 
  -9   6  14      441.59      472.92     64.62 o 
  -8   6  14       18.32       39.39     33.43 o 
  -7   6  14     3120.16     3032.21    119.58 o 
  -6   6  14       62.15       86.82     34.80 o 
  -5   6  14      815.57      755.33     61.63 o 
  -4   6  14       23.77       48.05     32.69 o 
  -3   6  14      484.12      517.65     54.58 o 
  -2   6  14     1298.84     1227.75     96.48 o 
  -1   6  14       81.15       11.20     29.12 o 
   0   6  14     2044.72     1901.42    131.40 o 
   1   6  14      647.14      596.15     66.99 o 
   2   6  14     3139.72     3241.86    134.43 o 
   3   6  14      893.03      965.51     75.06 o 
   4   6  14       11.28       23.51     37.04 o 
   5   6  14     2829.52     2770.19    107.58 o 
   6   6  14        0.35       35.14     40.19 o 
   7   6  14      445.29      437.33     65.15 o 
   8   6  14     1129.26     1163.06     96.05 o 
   9   6  14     1153.50     1185.77    100.85 o 
  10   6  14      446.11      401.39     62.44 o 
  11   6  14      329.44      349.67     72.99 o 
 -16   7  14       34.38        0.00     54.15 o 
 -15   7  14      213.95      263.45     66.99 o 
 -14   7  14        0.25        0.00     45.91 o 
 -13   7  14      148.78      189.88     55.81 o 
 -12   7  14        1.05        0.00     42.51 o 
 -11   7  14       76.73       33.42     46.00 o 
 -10   7  14      753.40      792.82     68.94 o 
  -9   7  14      163.72      104.45     40.45 o 
  -8   7  14     1467.64     1450.26    112.65 o 
  -7   7  14        3.49        0.00     31.29 o 
  -6   7  14     2914.45     2620.41    105.20 o 
  -5   7  14       14.04       34.75     34.56 o 
  -4   7  14      369.42      332.13     47.40 o 
  -3   7  14     1293.54     1403.22     94.20 o 
  -2   7  14      352.93      356.46     50.08 o 
  -1   7  14      870.28      953.03     70.92 o 
   0   7  14      746.03      667.51     79.17 o 
   1   7  14     2797.60     2914.57    114.41 o 
   2   7  14     1371.41     1425.56     86.40 o 
   3   7  14      522.18      629.44     80.57 o 
   4   7  14        6.41        0.00     53.77 o 
   5   7  14      118.23       81.39     52.81 o 
   6   7  14      204.81      335.99     88.05 o 
   7   7  14       20.14        2.88     41.87 o 
   8   7  14      256.53      259.35     63.48 o 
   9   7  14      342.20      317.77     68.80 o 
  10   7  14      248.93      288.85     66.59 o 
  11   7  14       39.14       32.39     58.48 o 
 -16   8  14      187.91      102.70     64.28 o 
 -15   8  14       14.02        0.00     63.00 o 
 -14   8  14      162.81      244.89     66.81 o 
 -13   8  14       45.42        0.00     49.35 o 
 -12   8  14       14.19       65.34     54.00 o 
 -11   8  14        2.18       50.26     76.39 o 
 -10   8  14     1499.88     1342.72    111.84 o 
  -9   8  14     1327.35     1283.05    100.47 o 
  -8   8  14       89.56       38.35     45.15 o 
  -7   8  14      571.26      648.72     63.04 o 
  -6   8  14       30.78       36.50     36.76 o 
  -5   8  14      305.36      251.58     48.04 o 
  -4   8  14      154.63      103.69     40.11 o 
  -3   8  14      156.80      167.59     49.36 o 
  -2   8  14      144.72      127.93     41.56 o 
  -1   8  14       13.03        1.63     34.84 o 
   0   8  14      675.56      753.86    112.31 o 
   1   8  14       49.08        8.92     44.32 o 
   2   8  14      672.78      524.23     78.59 o 
   3   8  14      199.93      196.98     74.80 o 
   4   8  14       54.58       17.71     49.66 o 
   5   8  14        2.90       65.17     57.04 o 
   6   8  14      103.19       13.61     50.86 o 
   7   8  14      234.39      182.84     64.73 o 
   8   8  14       46.68       72.72     61.11 o 
   9   8  14      157.39      159.21     72.06 o 
  10   8  14      112.10       81.69     61.92 o 
 -15   9  14        1.65        4.73     55.98 o 
 -14   9  14        4.62       18.69     53.02 o 
 -13   9  14      279.50      389.88     77.94 o 
 -12   9  14       65.26      189.98     61.44 o 
 -11   9  14       49.06        0.00     45.03 o 
 -10   9  14        2.90        0.00     49.33 o 
  -9   9  14      156.23       73.01     49.25 o 
  -8   9  14      228.78      226.40     56.94 o 
  -7   9  14        0.61        0.00     41.63 o 
  -6   9  14       13.05       25.97     43.62 o 
  -5   9  14      141.65       66.71    119.16 o 
  -4   9  14       17.92        7.95     37.48 o 
  -3   9  14      606.44      544.13     74.49 o 
  -2   9  14      118.68      129.19     55.17 o 
  -1   9  14      387.11      320.25     63.51 o 
   0   9  14       19.16       30.58     49.58 o 
   1   9  14       11.08       21.87     46.88 o 
   2   9  14      198.72      168.92     74.65 o 
   3   9  14        2.40        0.00     50.62 o 
   4   9  14       61.75        0.00     76.95 o 
   5   9  14       78.96       75.13     57.84 o 
   6   9  14      157.94       81.42    110.31 o 
   7   9  14      405.94      286.86     74.17 o 
   8   9  14        1.45        0.00     54.41 o 
   9   9  14      386.15      423.27     89.03 o 
 -14  10  14       23.47        0.00     56.88 o 
 -13  10  14       42.09       77.56     65.21 o 
 -12  10  14       57.87        5.09     65.25 o 
 -11  10  14       12.51        0.00     60.16 o 
 -10  10  14       16.72       24.31     59.52 o 
  -9  10  14      107.92       63.36     52.93 o 
  -8  10  14        6.96        0.00     44.97 o 
  -7  10  14       28.08       48.12     53.70 o 
  -6  10  14        7.86        0.00     55.92 o 
  -5  10  14      101.70       47.83     68.38 o 
  -4  10  14     1050.06      875.74    118.76 o 
  -3  10  14      149.51      110.77     67.68 o 
  -2  10  14       13.26       44.19     91.81 o 
  -1  10  14      144.01      129.95     59.00 o 
   0  10  14       60.20       50.08     50.68 o 
   1  10  14      277.96      162.53     60.87 o 
   2  10  14      290.34      277.38     64.41 o 
   3  10  14       74.17       94.70     58.52 o 
   4  10  14        0.71        9.80     55.86 o 
   5  10  14      222.47      230.40     69.19 o 
   6  10  14       41.50        0.00     56.54 o 
   7  10  14        4.00        0.00     77.50 o 
   8  10  14        0.22        0.00     59.92 o 
 -13  11  14      114.66      126.14     66.32 o 
 -12  11  14       20.65       14.44     60.00 o 
 -11  11  14       25.75        3.47     55.28 o 
 -10  11  14        8.95        0.00     71.72 o 
  -9  11  14        5.32        0.00     60.77 o 
  -8  11  14      426.16      301.21    128.14 o 
  -7  11  14      409.87      402.58     99.04 o 
  -6  11  14      663.02      608.26    116.21 o 
  -5  11  14       60.50        0.00     63.65 o 
  -4  11  14        1.46       36.69     63.16 o 
  -3  11  14       39.94      131.23     70.08 o 
  -2  11  14      200.49      248.85     83.76 o 
  -1  11  14      147.98      169.24     78.18 o 
   0  11  14       89.02      130.38     76.21 o 
   1  11  14       97.55      123.44     75.65 o 
   2  11  14       41.36       87.17     59.76 o 
   3  11  14      501.97      618.30     91.79 o 
   4  11  14      328.80      264.86     71.58 o 
   5  11  14        4.08        0.00     52.49 o 
   6  11  14        2.37        0.00     55.60 o 
   7  11  14       36.73        0.00     64.35 o 
 -11  12  14       10.31       77.08     81.84 o 
 -10  12  14       61.48       38.39     78.51 o 
  -9  12  14      215.95      107.00    101.46 o 
  -8  12  14       23.27      111.52     77.93 o 
  -7  12  14      414.69      411.91     98.89 o 
  -6  12  14       36.55       68.78     74.71 o 
  -5  12  14      671.90      735.07    169.57 o 
  -4  12  14       25.91       30.18     70.12 o 
  -3  12  14        2.51      116.00     72.44 o 
  -2  12  14       17.54        0.00     65.91 o 
  -1  12  14       11.16        0.00     61.31 o 
   0  12  14      157.78      194.00     80.29 o 
   1  12  14        4.08        0.00     60.59 o 
   2  12  14      261.12      150.73     81.31 o 
   3  12  14      128.72       60.68    135.52 o 
   4  12  14        1.30        0.00     70.17 o 
   5  12  14      189.39      130.79     73.96 o 
  -9  13  14      132.84       23.46     75.56 o 
  -8  13  14       65.61       41.84    138.15 o 
  -7  13  14        5.43       69.69     82.01 o 
  -6  13  14      672.57      752.37    127.25 o 
  -5  13  14       48.95      113.15     79.46 o 
  -4  13  14      248.56      303.28     94.87 o 
  -3  13  14      536.14      442.50    111.33 o 
  -2  13  14       12.79      128.15    107.96 o 
  -1  13  14      119.04       85.93     81.28 o 
   0  13  14        7.94        0.00     86.19 o 
   1  13  14      229.34      169.58    104.97 o 
   2  13  14      493.71      267.86    335.63 o 
   3  13  14      257.15      175.77     94.94 o 
  -6  14  14       15.85        0.00     73.30 o 
  -5  14  14      498.52      511.11    181.33 o 
  -4  14  14      357.62      663.94    124.68 o 
  -3  14  14      424.75      433.92    114.66 o 
  -2  14  14      335.92      308.54    102.15 o 
  -1  14  14        0.77       10.28     84.43 o 
   0  14  14      473.33      444.30    115.78 o 
 -18   1  15      168.89      139.82     75.63 o 
 -17   1  15        0.04        1.37     64.49 o 
 -16   1  15      337.72      408.50     90.43 o 
 -15   1  15       43.94        0.00     43.46 o 
 -14   1  15      352.02      344.63     65.24 o 
 -13   1  15      170.68      135.53     48.89 o 
 -12   1  15       67.34       82.28     44.40 o 
 -11   1  15       64.47       43.79     41.81 o 
 -10   1  15      682.21      545.36     62.80 o 
  -9   1  15        7.79       37.62     44.45 o 
  -8   1  15       45.32       36.46     34.08 o 
  -7   1  15        1.19       29.39     32.64 o 
  -6   1  15      594.55      678.06     63.13 o 
  -5   1  15     1491.77     1748.48     89.86 o 
  -4   1  15      685.94      878.19     76.34 o 
  -3   1  15      918.02      822.06     82.05 o 
  -2   1  15      770.92      827.15     68.28 o 
  -1   1  15      266.92      227.45     33.33 o 
   0   1  15      151.22      124.22     32.87 o 
   1   1  15     1329.26     1310.08     60.39 o 
   2   1  15        1.70        0.00     21.91 o 
   3   1  15      844.18      785.31     67.38 o 
   4   1  15      462.41      401.07     40.04 o 
   5   1  15     1211.69     1194.00     78.01 o 
   6   1  15      274.72      336.70     42.55 o 
   7   1  15        6.00        0.25     30.64 o 
   8   1  15        3.50       32.17     33.73 o 
   9   1  15      156.12      156.74     38.93 o 
  10   1  15      138.68      125.82     40.18 o 
  11   1  15       12.46       30.83     39.95 o 
  12   1  15       10.52       36.10     43.33 o 
 -18   2  15        6.53        0.00     55.95 o 
 -17   2  15       21.74       56.61     56.29 o 
 -16   2  15       31.67       24.14     50.51 o 
 -15   2  15       98.22      102.11     53.26 o 
 -14   2  15        1.21       14.86     44.42 o 
 -13   2  15      344.43      407.41     64.11 o 
 -12   2  15     2302.04     2460.83    122.69 o 
 -11   2  15      783.31      804.75     79.20 o 
 -10   2  15      714.48      791.59     76.09 o 
  -9   2  15     1283.48     1064.22     81.10 o 
  -8   2  15       22.86        0.00     30.50 o 
  -7   2  15       11.15        0.00     31.12 o 
  -6   2  15     2193.26     2630.70    138.92 o 
  -5   2  15     5908.15     6215.06    176.39 o 
  -4   2  15     6709.44     6883.95    201.42 o 
  -3   2  15     1153.37     1088.74     90.10 o 
  -2   2  15      276.57      308.32     49.15 o 
  -1   2  15      444.41      363.22     52.18 o 
   0   2  15      714.85      787.22     71.32 o 
   1   2  15        7.90        1.71     29.18 o 
   2   2  15     1071.93      998.68     59.81 o 
   3   2  15      247.94      175.82     35.72 o 
   4   2  15     2821.41     3089.54     90.04 o 
   5   2  15       86.99      123.80     37.48 o 
   6   2  15      449.79      444.76     45.97 o 
   7   2  15      995.77      928.77     58.03 o 
   8   2  15      731.28      571.40     66.05 o 
   9   2  15       87.02      109.68     38.00 o 
  10   2  15      145.50       77.39     39.09 o 
  11   2  15       56.85       69.51     40.93 o 
  12   2  15       91.06      106.72     45.80 o 
 -18   3  15      116.66       97.58     66.20 o 
 -17   3  15       60.68       50.71     59.81 o 
 -16   3  15      811.14      847.72     99.68 o 
 -15   3  15       61.09       22.34     47.99 o 
 -14   3  15      702.19      644.91     80.57 o 
 -13   3  15       67.68      145.49     62.67 o 
 -12   3  15       44.15       67.84     77.60 o 
 -11   3  15      365.35      369.06     58.25 o 
 -10   3  15      243.73      280.77     59.15 o 
  -9   3  15     1687.39     1805.64    102.56 o 
  -8   3  15       27.32        0.00     38.68 o 
  -7   3  15      648.46      577.53     62.70 o 
  -6   3  15      227.51      346.41     52.18 o 
  -5   3  15     2768.20     2475.11    154.83 o 
  -4   3  15     1496.05     1160.48     80.64 o 
  -3   3  15      105.01      155.01     41.02 o 
  -2   3  15      727.63      628.72     70.01 o 
  -1   3  15      433.81      425.85     60.15 o 
   0   3  15       69.28      123.05     34.22 o 
   1   3  15     1342.90     1539.54     81.02 o 
   2   3  15      145.33      124.11     41.97 o 
   3   3  15     1466.14     1395.25     73.02 o 
   4   3  15      267.64      227.48     41.81 o 
   5   3  15     2817.88     2629.58    101.36 o 
   6   3  15     1553.50     1486.51     84.47 o 
   7   3  15      367.39      376.40     77.78 o 
   8   3  15      596.29      567.56     60.81 o 
   9   3  15      130.20      125.11     42.37 o 
  10   3  15      619.32      669.91     63.49 o 
  11   3  15       36.70        0.00     41.86 o 
  12   3  15      386.86      366.86     65.47 o 
 -18   4  15      224.52      110.40     78.65 o 
 -17   4  15      529.10      644.45     98.44 o 
 -16   4  15       72.67        3.42     54.56 o 
 -15   4  15      905.28      976.84     99.50 o 
 -14   4  15        9.84        0.00     46.36 o 
 -13   4  15      769.93      767.24    146.10 o 
 -12   4  15     1620.94     1670.33    110.36 o 
 -11   4  15      326.50      226.54     81.07 o 
 -10   4  15     1201.69     1104.32    106.96 o 
  -9   4  15        0.34        0.00     35.62 o 
  -8   4  15     1374.27     1298.41     90.67 o 
  -7   4  15        6.29       45.38     37.51 o 
  -6   4  15     2730.69     2772.66    119.98 o 
  -5   4  15     1741.85     1918.35     83.82 o 
  -4   4  15       28.78        0.00     27.04 o 
  -3   4  15     2749.57     2577.33     96.41 o 
  -2   4  15       85.05       30.26     36.23 o 
  -1   4  15     2854.39     2995.94    109.15 o 
   0   4  15      120.31      111.13     36.89 o 
   1   4  15     1146.49     1110.65     74.11 o 
   2   4  15     1199.32     1078.06    119.49 o 
   3   4  15        1.69        0.00     31.03 o 
   4   4  15     1953.72     1856.87    101.98 o 
   5   4  15     1042.78      929.23    135.93 o 
   6   4  15     1344.54     1297.32     80.18 o 
   7   4  15      898.10      973.93     74.62 o 
   8   4  15      644.02      650.16     66.39 o 
   9   4  15      912.67      985.84     81.25 o 
  10   4  15       30.28        0.00     45.32 o 
  11   4  15      635.45      692.83    121.21 o 
 -17   5  15        0.42        0.00     73.13 o 
 -16   5  15      553.56      454.01     77.24 o 
 -15   5  15       55.64       44.27     54.88 o 
 -14   5  15      719.64      797.65     92.18 o 
 -13   5  15      603.94      617.10     79.07 o 
 -12   5  15        7.43        0.00     45.50 o 
 -11   5  15     5715.49     5834.67    268.22 o 
 -10   5  15      439.39      415.86     63.60 o 
  -9   5  15     4402.58     4639.88    135.10 o 
  -8   5  15        5.74       36.45     33.45 o 
  -7   5  15     4474.14     4740.82    158.96 o 
  -6   5  15     2308.13     2444.55     96.01 o 
  -5   5  15     1070.48      887.94     76.77 o 
  -4   5  15     4632.55     4586.61    222.96 o 
  -3   5  15       94.37       96.71     34.10 o 
  -2   5  15     4222.48     4313.34    153.84 o 
  -1   5  15       17.34        0.00     59.90 o 
   0   5  15     4337.97     4084.21    127.75 o 
   1   5  15      644.57      718.50    134.04 o 
   2   5  15     2629.42     2769.37    112.07 o 
   3   5  15      428.27      410.19     75.60 o 
   4   5  15        5.35        0.00     32.19 o 
   5   5  15     1218.15     1322.03     86.53 o 
   6   5  15     1362.36     1335.01     83.65 o 
   7   5  15      435.48      521.18     60.31 o 
   8   5  15      813.27      695.58     78.85 o 
   9   5  15      278.29      194.79     60.26 o 
  10   5  15      919.44      992.58     98.61 o 
  11   5  15        2.68       47.17     57.83 o 
 -17   6  15      799.89      635.88    119.88 o 
 -16   6  15        7.28        0.00     65.90 o 
 -15   6  15     1473.09     1570.09    160.62 o 
 -14   6  15       29.50       39.98     69.98 o 
 -13   6  15      711.77      696.34     84.17 o 
 -12   6  15     1362.84     1437.51    136.87 o 
 -11   6  15      128.96      171.01     45.77 o 
 -10   6  15     4356.67     4680.79    141.54 o 
  -9   6  15      150.81      143.58     40.59 o 
  -8   6  15     3629.62     3642.12    120.22 o 
  -7   6  15      608.07      591.21     59.54 o 
  -6   6  15     1503.45     1424.84     99.57 o 
  -5   6  15     3574.79     3474.25    116.40 o 
  -4   6  15      208.02      130.23     44.80 o 
  -3   6  15     3025.95     3014.67    109.60 o 
  -2   6  15      532.95      598.84     59.06 o 
  -1   6  15     4259.51     4559.14    136.00 o 
   0   6  15     1267.47     1350.84    113.51 o 
   1   6  15      169.35      231.63     46.50 o 
   2   6  15     2833.78     3079.53    120.41 o 
   3   6  15      846.93     1011.24     78.92 o 
   4   6  15     4320.41     4638.30    149.57 o 
   5   6  15      945.61      867.79     92.86 o 
   6   6  15     1165.52     1326.95     97.85 o 
   7   6  15     1299.14     1312.24     99.31 o 
   8   6  15      827.30      800.66     87.01 o 
   9   6  15     1770.05     1927.48    145.79 o 
  10   6  15      206.52      176.53     63.81 o 
  11   6  15     1569.52     1689.12    135.15 o 
 -16   7  15      628.11      988.23    244.00 o 
 -15   7  15        1.35       26.75     56.04 o 
 -14   7  15      733.47      654.61     85.28 o 
 -13   7  15      686.90      789.80     89.09 o 
 -12   7  15      713.59      698.47     84.01 o 
 -11   7  15     2256.54     2036.12    124.82 o 
 -10   7  15        0.66        9.45     41.10 o 
  -9   7  15     2283.54     2475.02    131.40 o 
  -8   7  15     1100.82     1106.28     78.70 o 
  -7   7  15     3621.59     3437.35    119.80 o 
  -6   7  15     5419.82     5020.67    146.20 o 
  -5   7  15     1128.47     1206.99     81.68 o 
  -4   7  15     5075.36     4720.94    151.10 o 
  -3   7  15      331.43      233.71     45.75 o 
  -2   7  15     3274.36     3552.60    192.20 o 
  -1   7  15      427.19      293.73     48.00 o 
   0   7  15     2475.00     2657.05    179.13 o 
   1   7  15     3068.14     3021.30    119.10 o 
   2   7  15      413.23      503.62     74.34 o 
   3   7  15     5435.17     5421.76    235.77 o 
   4   7  15       15.50        8.94     47.45 o 
   5   7  15     4048.57     4336.71    178.01 o 
   6   7  15      225.26      155.90     61.67 o 
   7   7  15      891.42      893.34    116.61 o 
   8   7  15     1761.98     1851.31    153.69 o 
   9   7  15      292.88      267.80     66.17 o 
  10   7  15     1640.68     1717.82    132.92 o 
 -15   8  15      727.40      669.92     92.66 o 
 -14   8  15      598.91      402.22     75.84 o 
 -13   8  15      869.95      853.37     96.62 o 
 -12   8  15     1387.88     1486.77    170.39 o 
 -11   8  15      720.78      632.26     80.05 o 
 -10   8  15     2687.39     2572.70    150.93 o 
  -9   8  15      604.42      709.69     81.50 o 
  -8   8  15     3940.29     4141.88    136.83 o 
  -7   8  15     3441.53     3476.84    159.06 o 
  -6   8  15     2414.07     2277.26    133.73 o 
  -5   8  15     5175.35     5194.11    152.26 o 
  -4   8  15     1884.46     1859.57     96.02 o 
  -3   8  15     3021.69     3469.10    122.57 o 
  -2   8  15      136.89      161.45     44.89 o 
  -1   8  15     2397.21     2475.76    108.75 o 
   0   8  15     2080.83     1978.50    122.69 o 
   1   8  15     1756.04     1700.86    119.07 o 
   2   8  15     3104.82     3359.09    160.24 o 
   3   8  15      156.01      145.45     56.51 o 
   4   8  15     3421.06     3670.73    185.91 o 
   5   8  15       24.72       19.01     56.94 o 
   6   8  15      898.28     1003.53    179.44 o 
   7   8  15     1024.75     1177.71    119.32 o 
   8   8  15      297.76      276.90     76.94 o 
   9   8  15     2027.19     2002.87    135.00 o 
 -15   9  15        6.08       79.99     60.79 o 
 -14   9  15     1075.56      978.35    106.19 o 
 -13   9  15     1259.21     1284.82    120.76 o 
 -12   9  15     2155.59     2198.67    138.75 o 
 -11   9  15      843.78      909.29     95.10 o 
 -10   9  15       13.48        0.00     44.63 o 
  -9   9  15     1304.93     1602.68    212.34 o 
  -8   9  15       37.32        0.00     43.90 o 
  -7   9  15     2087.74     2134.41    127.16 o 
  -6   9  15     5019.72     4883.25    185.14 o 
  -5   9  15     1304.65     1455.24    104.34 o 
  -4   9  15     1492.22     1538.72     90.86 o 
  -3   9  15      263.14      181.79     55.35 o 
  -2   9  15     3434.30     3347.12    155.07 o 
  -1   9  15      868.17      764.26     85.73 o 
   0   9  15     2051.35     2112.19    131.07 o 
   1   9  15     2824.57     3170.15    157.69 o 
   2   9  15      400.91      319.05    120.75 o 
   3   9  15     3444.95     3280.62    228.93 o 
   4   9  15       56.98        0.00     55.40 o 
   5   9  15     2262.33     2357.15    153.03 o 
   6   9  15      372.72      381.69     88.44 o 
   7   9  15      173.31      294.12     78.47 o 
   8   9  15     1190.75     1470.51    136.16 o 
 -13  10  15     1025.33      789.39    107.20 o 
 -12  10  15     1205.98     1095.83    109.34 o 
 -11  10  15      118.73      148.71     61.61 o 
 -10  10  15     1021.14     1254.64    111.16 o 
  -9  10  15        4.30       28.12     52.97 o 
  -8  10  15      750.99      977.88     95.71 o 
  -7  10  15     1158.21     1215.78    103.92 o 
  -6  10  15     2857.61     2950.93    194.61 o 
  -5  10  15     2203.83     2096.56    169.27 o 
  -4  10  15       49.22        0.00     62.31 o 
  -3  10  15     3402.73     3686.57    662.66 o 
  -2  10  15       18.67        0.00     64.20 o 
  -1  10  15     4308.40     4355.47    177.71 o 
   0  10  15     1542.45     1445.30    117.82 o 
   1  10  15     1820.37     2097.95    265.03 o 
   2  10  15     1342.27     1334.12    171.46 o 
   3  10  15      138.29      105.18     57.80 o 
   4  10  15     1715.97     1736.82    137.60 o 
   5  10  15      107.39      135.15     67.00 o 
   6  10  15     1020.42     1005.36    137.50 o 
   7  10  15      577.38      497.75     95.59 o 
 -12  11  15      294.96      264.07     73.20 o 
 -11  11  15     1001.13     1006.82    106.20 o 
 -10  11  15        0.30        0.00     56.15 o 
  -9  11  15      991.33     1087.41    138.11 o 
  -8  11  15       48.25      141.50     77.77 o 
  -7  11  15     1050.13     1124.96    191.86 o 
  -6  11  15     1302.87     1274.86    145.06 o 
  -5  11  15      319.78      220.06     85.39 o 
  -4  11  15     1504.72     1977.24    172.13 o 
  -3  11  15      117.98       55.72     69.33 o 
  -2  11  15     5205.25     5269.02    415.85 o 
  -1  11  15      307.59      347.78     93.36 o 
   0  11  15     1496.85     1661.22    164.27 o 
   1  11  15      418.30      512.27     84.64 o 
   2  11  15       31.44       20.59     56.93 o 
   3  11  15      908.71      984.86    107.82 o 
   4  11  15       22.53       27.31     59.69 o 
   5  11  15     1111.80     1229.32    123.50 o 
   6  11  15     1405.27     1429.73    145.51 o 
 -11  12  15       17.36        0.00     72.06 o 
 -10  12  15      856.35      969.30    237.68 o 
  -9  12  15        6.50        0.00     64.76 o 
  -8  12  15      251.14      361.54    195.02 o 
  -7  12  15      251.84      162.01    239.96 o 
  -6  12  15      567.33      656.68    254.00 o 
  -5  12  15     1516.25     1474.31    158.89 o 
  -4  12  15      128.58      164.88     82.55 o 
  -3  12  15     2473.50     2197.66    189.03 o 
  -2  12  15      122.59       28.71     72.56 o 
  -1  12  15     1700.11     1512.75    371.61 o 
   0  12  15      443.13      443.88    102.90 o 
   1  12  15      612.89      482.01    109.92 o 
   2  12  15      781.51      763.22    137.10 o 
   3  12  15       18.71        0.00     71.97 o 
   4  12  15      927.17      984.72    142.35 o 
  -8  13  15      466.85      414.02    112.96 o 
  -7  13  15     1178.47     1216.42    156.08 o 
  -6  13  15      313.91      258.29    104.63 o 
  -5  13  15        3.26        0.00     70.96 o 
  -4  13  15     1553.42     1654.69    187.47 o 
  -3  13  15        3.62       16.27     79.75 o 
  -2  13  15     1735.34     1580.80    195.90 o 
  -1  13  15      327.50      397.77    108.20 o 
   0  13  15     1194.32     1110.83    149.84 o 
   1  13  15      247.91      274.90    169.57 o 
   2  13  15       33.74      164.27     88.37 o 
 -18   0  16     1046.02     1165.22    201.52 o 
 -17   0  16      197.43      220.12    119.37 o 
 -16   0  16     1622.01     1802.42    232.41 o 
 -15   0  16      810.19     1063.06    178.70 o 
 -14   0  16      692.65      963.00    170.27 o 
 -13   0  16     3839.86     4007.18    283.32 o 
 -12   0  16        6.70       85.66     79.69 o 
 -11   0  16     9266.15     8933.48    430.77 o 
 -10   0  16      803.09     1099.57    159.04 o 
  -9   0  16     2944.52     2285.86    206.08 o 
  -8   0  16     3499.22     4074.94    256.99 o 
  -7   0  16     1108.38      812.74    134.46 o 
  -6   0  16     7977.94     7659.78    376.35 o 
  -5   0  16     1721.43     1787.33    180.45 o 
  -4   0  16     6537.70     6521.94    338.09 o 
  -3   0  16     7241.25     7232.17    363.71 o 
  -2   0  16     5292.56     6101.27    368.81 o 
  -1   0  16     2878.83     3065.15    207.84 o 
   0   0  16     4937.95     4396.75    173.43 o 
   1   0  16     6228.63     5854.89    210.22 o 
   2   0  16     3905.80     4171.99    176.76 o 
   3   0  16      219.40      148.98     59.83 o 
   4   0  16      769.24      676.42     91.30 o 
   5   0  16     7327.53     7345.07    269.71 o 
   6   0  16     7843.57     7921.09    229.31 o 
   7   0  16      118.46       21.61     47.79 o 
   8   0  16     3331.33     3418.67    258.48 o 
   9   0  16      576.97      489.49     80.62 o 
  10   0  16      886.81     1128.56    112.87 o 
  11   0  16      752.43      867.91     91.49 o 
 -18   1  16       95.36       56.49     74.93 o 
 -17   1  16      809.83      901.64    129.41 o 
 -16   1  16      917.80      934.06    121.17 o 
 -15   1  16      740.36      695.89    106.37 o 
 -14   1  16     2701.54     2400.79    171.98 o 
 -13   1  16      225.19      269.85     75.17 o 
 -12   1  16     4237.82     4142.14    198.84 o 
 -11   1  16     3132.77     3408.60    179.17 o 
 -10   1  16     9320.34     9757.94    344.93 o 
  -9   1  16     2681.01     2539.31    127.92 o 
  -8   1  16     3788.38     3635.04    133.56 o 
  -7   1  16     3855.83     4188.16    141.03 o 
  -6   1  16        4.38       14.78     38.64 o 
  -5   1  16    12085.02    11874.91    275.73 o 
  -4   1  16     1980.91     1583.51     89.89 o 
  -3   1  16    10004.42    10275.28    249.99 o 
  -2   1  16     6133.28     5906.46    325.69 o 
  -1   1  16      978.74     1010.37     77.93 o 
   0   1  16     2041.97     1977.35    103.49 o 
   1   1  16      276.46      190.42     48.39 o 
   2   1  16     7710.61     7886.93    221.84 o 
   3   1  16      343.44      368.06     51.60 o 
   4   1  16     1552.85     1683.05     78.92 o 
   5   1  16     4418.93     4246.75    122.18 o 
   6   1  16     1027.98     1116.13     74.50 o 
   7   1  16     3929.04     3828.21    111.25 o 
   8   1  16       61.30       70.21     38.19 o 
   9   1  16     2973.04     2994.66    101.53 o 
  10   1  16     1027.38     1012.22     69.25 o 
  11   1  16      587.20      468.28     57.34 o 
 -18   2  16      958.00      901.18    131.06 o 
 -17   2  16      334.81      510.63    198.36 o 
 -16   2  16      617.24      731.46    192.04 o 
 -15   2  16      811.17      810.20     89.18 o 
 -14   2  16     1588.28     1726.48    183.43 o 
 -13   2  16     3246.41     3805.15    157.75 o 
 -12   2  16     1009.99     1059.13     89.53 o 
 -11   2  16     2743.69     2535.96    124.66 o 
 -10   2  16     1696.64     1759.67    103.63 o 
  -9   2  16     5136.73     5083.41    164.60 o 
  -8   2  16     3795.58     3788.44    137.56 o 
  -7   2  16      877.46      855.68     74.14 o 
  -6   2  16     5941.56     6123.24    189.77 o 
  -5   2  16      772.94      609.07     64.46 o 
  -4   2  16    12534.47    12983.36    299.17 o 
  -3   2  16      739.06      685.60     88.55 o 
  -2   2  16     1806.01     1766.51     98.01 o 
  -1   2  16     5091.27     5148.30    164.53 o 
   0   2  16      141.08       75.13     42.15 o 
   1   2  16     7831.46     8317.45    228.23 o 
   2   2  16     1197.73     1355.70     89.13 o 
   3   2  16     6743.00     7096.03    180.88 o 
   4   2  16     2816.37     2680.63    103.20 o 
   5   2  16     1516.16     1503.72     82.57 o 
   6   2  16     3300.70     3550.04    134.35 o 
   7   2  16       43.42       44.50     45.29 o 
   8   2  16     4992.50     5008.44    148.05 o 
   9   2  16      372.10      341.40     64.32 o 
  10   2  16     1142.75     1177.52     80.61 o 
  11   2  16      590.30      605.73     67.02 o 
 -18   3  16       34.45       73.43     65.98 o 
 -17   3  16     1157.45     1187.37    115.06 o 
 -16   3  16      377.23      417.15    105.07 o 
 -15   3  16     1886.21     1937.97    130.09 o 
 -14   3  16     1057.51     1220.12    103.42 o 
 -13   3  16        8.13       41.38     46.00 o 
 -12   3  16     1575.34     1704.48    109.93 o 
 -11   3  16       33.90       15.08     40.58 o 
 -10   3  16      819.24     1050.23     86.40 o 
  -9   3  16     4078.43     4289.80    153.51 o 
  -8   3  16      714.49      775.77     74.88 o 
  -7   3  16     5924.52     5949.33    299.97 o 
  -6   3  16      497.17      502.82     62.54 o 
  -5   3  16    10244.58    10311.60    256.98 o 
  -4   3  16      254.76      253.65     49.51 o 
  -3   3  16     1467.91     1231.16     86.87 o 
  -2   3  16     3460.69     3786.15    139.61 o 
  -1   3  16     1200.01     1326.47     90.70 o 
   0   3  16     8684.29     8377.27    228.74 o 
   1   3  16       77.32       99.28     42.72 o 
   2   3  16     7035.59     6927.68    177.78 o 
   3   3  16     3443.33     3603.55    110.75 o 
   4   3  16     4114.40     4261.33    193.26 o 
   5   3  16     2226.15     2235.28     97.87 o 
   6   3  16      484.92      487.78     57.42 o 
   7   3  16     3052.62     3409.82    125.10 o 
   8   3  16       69.53       78.95     50.08 o 
   9   3  16     1728.99     1897.71    121.18 o 
  10   3  16      203.34      230.08     66.91 o 
  11   3  16     1113.83     1096.30    112.01 o 
 -17   4  16      630.85      559.83     86.70 o 
 -16   4  16      102.34       76.83     78.68 o 
 -15   4  16      865.45      974.45    101.57 o 
 -14   4  16      838.42      454.98    103.77 o 
 -13   4  16     3043.42     3235.03    183.06 o 
 -12   4  16       15.12       33.87     46.91 o 
 -11   4  16     1531.61     1705.96    111.08 o 
 -10   4  16     1628.95     1386.43    113.04 o 
  -9   4  16      793.35      879.62     84.12 o 
  -8   4  16     4929.96     4740.61    162.64 o 
  -7   4  16     1829.16     1902.76    106.06 o 
  -6   4  16     7804.38     7408.10    276.97 o 
  -5   4  16      280.35      216.32     49.49 o 
  -4   4  16     5187.26     5060.38    395.37 o 
  -3   4  16      161.34      150.17     44.32 o 
  -2   4  16     1314.75     1226.28    104.35 o 
  -1   4  16     4364.82     3906.97    122.88 o 
   0   4  16       27.72       59.38     35.73 o 
   1   4  16     5141.54     5592.96    154.83 o 
   2   4  16       34.32       32.55     37.08 o 
   3   4  16     2984.52     2677.76    125.57 o 
   4   4  16     2593.32     2830.85    106.24 o 
   5   4  16      129.28      159.82     42.86 o 
   6   4  16     1753.98     1809.35    101.56 o 
   7   4  16       22.72        0.00     39.35 o 
   8   4  16     1761.36     1752.70    100.39 o 
   9   4  16       84.23      127.26     49.94 o 
  10   4  16     1252.25     1109.48     91.00 o 
  11   4  16      481.58      631.80     86.86 o 
 -17   5  16      161.71       80.89     80.41 o 
 -16   5  16      400.85      269.38     75.90 o 
 -15   5  16      210.07      214.22     68.87 o 
 -14   5  16     1037.78      892.38    123.56 o 
 -13   5  16        1.74       23.69     50.46 o 
 -12   5  16     3790.52     3739.24    302.43 o 
 -11   5  16      178.33      119.83     52.73 o 
 -10   5  16      340.10      292.37     57.44 o 
  -9   5  16      723.88      512.15     68.77 o 
  -8   5  16      731.94      863.63    113.86 o 
  -7   5  16     2372.17     2560.45    150.26 o 
  -6   5  16      270.84      173.58     48.41 o 
  -5   5  16     2718.52     2538.70    142.68 o 
  -4   5  16        5.79       52.54     39.61 o 
  -3   5  16     2240.45     2222.32     98.10 o 
  -2   5  16     2246.24     2191.02    142.02 o 
  -1   5  16      187.14       78.95     38.94 o 
   0   5  16     5426.90     5714.66    157.50 o 
   1   5  16       11.15        0.00     34.59 o 
   2   5  16     2189.62     2160.04    110.67 o 
   3   5  16     1648.14     1501.46     91.58 o 
   4   5  16      620.16      729.24     72.73 o 
   5   5  16     1333.00     1437.69     85.07 o 
   6   5  16       68.92       80.97     43.35 o 
   7   5  16     1960.43     1968.00    103.39 o 
   8   5  16       61.43       52.44     51.59 o 
   9   5  16      832.68      805.09    119.08 o 
  10   5  16      133.80      234.13     67.58 o 
 -16   6  16      216.16      128.05     83.86 o 
 -15   6  16      236.49      424.12    100.45 o 
 -14   6  16       25.92        0.00     50.90 o 
 -13   6  16     1189.25     1210.84    106.67 o 
 -12   6  16       12.13       27.14     51.08 o 
 -11   6  16     1223.49     1340.19    215.12 o 
 -10   6  16        9.87       32.22     43.94 o 
  -9   6  16      427.13      401.61     64.80 o 
  -8   6  16       84.49       95.74     49.22 o 
  -7   6  16      242.54      127.59     39.93 o 
  -6   6  16     2498.86     2486.28    104.84 o 
  -5   6  16        4.69        0.00     35.37 o 
  -4   6  16      237.56      312.66     48.72 o 
  -3   6  16     4666.46     5079.56    147.54 o 
  -2   6  16     1685.13     1914.84     95.13 o 
  -1   6  16     2173.98     2338.68    119.79 o 
   0   6  16      189.30      203.18     45.00 o 
   1   6  16     3425.75     3126.73    135.70 o 
   2   6  16       23.33        8.06     37.93 o 
   3   6  16     1317.16     1306.85     88.95 o 
   4   6  16     1145.17     1117.60     85.35 o 
   5   6  16      402.95      333.20     70.74 o 
   6   6  16      916.74     1018.72    156.58 o 
   7   6  16       19.08       21.03     47.78 o 
   8   6  16      381.71      462.22     92.99 o 
   9   6  16      148.73      216.43     65.13 o 
  10   6  16      543.92      541.94     84.53 o 
 -16   7  16      101.46      124.88     84.43 o 
 -15   7  16        0.92        0.00     68.83 o 
 -14   7  16     1259.76      999.87    146.93 o 
 -13   7  16       45.08       14.17     68.61 o 
 -12   7  16      460.49      640.17    107.24 o 
 -11   7  16       10.13       14.64     50.59 o 
 -10   7  16     2089.63     1923.72    101.68 o 
  -9   7  16       66.69       36.74     38.78 o 
  -8   7  16      229.60      216.31     48.65 o 
  -7   7  16      735.65      761.86     69.12 o 
  -6   7  16       27.77       77.62     40.57 o 
  -5   7  16      247.39      301.14     66.89 o 
  -4   7  16      354.64      324.61     52.57 o 
  -3   7  16     1738.57     1918.40     98.07 o 
  -2   7  16     1569.33     1698.84     93.25 o 
  -1   7  16      264.92      278.12     51.37 o 
   0   7  16        7.29        0.00     35.42 o 
   1   7  16       69.57       24.68     79.00 o 
   2   7  16     1366.53     1281.68    108.44 o 
   3   7  16      502.75      363.13     87.11 o 
   4   7  16      567.27      443.63     75.52 o 
   5   7  16      380.95      420.43     76.63 o 
   6   7  16       65.96        2.06     51.16 o 
   7   7  16      204.29      250.15     72.20 o 
   8   7  16       34.22      103.29     58.62 o 
   9   7  16      193.50      130.74     64.64 o 
 -15   8  16       47.53       27.54     81.68 o 
 -14   8  16        4.62        0.00     68.13 o 
 -13   8  16      282.47      205.52    147.10 o 
 -12   8  16        8.63        0.00     47.19 o 
 -11   8  16       17.97       34.16     62.34 o 
 -10   8  16        2.36       87.36     52.25 o 
  -9   8  16      932.11      860.45    108.97 o 
  -8   8  16        5.47       45.34     44.14 o 
  -7   8  16       11.95       11.96     38.57 o 
  -6   8  16      350.55      294.89     51.89 o 
  -5   8  16      132.85      176.25     45.70 o 
  -4   8  16       56.82       21.72     40.34 o 
  -3   8  16      479.29      375.57     55.01 o 
  -2   8  16        2.46        0.00     36.99 o 
  -1   8  16      271.46      281.10    106.22 o 
   0   8  16       35.09       82.43     61.05 o 
   1   8  16      277.80      275.34     64.90 o 
   2   8  16       14.90        0.00     49.70 o 
   3   8  16      480.08      427.54    106.93 o 
   4   8  16      112.01       53.24     54.96 o 
   5   8  16      273.67      352.00     77.37 o 
   6   8  16      175.51      113.19     65.29 o 
   7   8  16       24.63       47.08     62.17 o 
   8   8  16       78.89      207.34     76.18 o 
 -14   9  16        0.18        0.00     50.72 o 
 -13   9  16        1.43        0.00     51.01 o 
 -12   9  16       66.25       69.08     56.09 o 
 -11   9  16        1.84        0.00     67.54 o 
 -10   9  16      388.23      159.20     73.11 o 
  -9   9  16      253.05      104.03     56.12 o 
  -8   9  16      438.89      396.17     77.58 o 
  -7   9  16      120.52       98.83     54.92 o 
  -6   9  16      531.71      487.52     74.63 o 
  -5   9  16      236.08      195.99     48.78 o 
  -4   9  16      536.89      529.98    111.02 o 
  -3   9  16      191.74      113.40     57.48 o 
  -2   9  16      273.29      339.30     97.68 o 
  -1   9  16      341.95      292.32     75.85 o 
   0   9  16      293.15      297.80    110.86 o 
   1   9  16       11.11        0.00     51.14 o 
   2   9  16      218.12      117.18     83.48 o 
   3   9  16        7.79       49.32     55.69 o 
   4   9  16      165.58      150.48    104.71 o 
   5   9  16        6.60       38.95     58.73 o 
   6   9  16       93.56        0.00     60.26 o 
   7   9  16        5.30       48.76     65.27 o 
 -13  10  16        1.11        0.00     56.78 o 
 -12  10  16       49.75       42.28     58.05 o 
 -11  10  16        5.36       62.03     55.21 o 
 -10  10  16       11.81       36.40     52.15 o 
  -9  10  16       41.33       60.75     55.36 o 
  -8  10  16      578.75      404.14     72.98 o 
  -7  10  16      263.67      196.40     78.67 o 
  -6  10  16      540.04      575.58    107.34 o 
  -5  10  16        4.61        9.26     66.10 o 
  -4  10  16       47.25       26.69     66.35 o 
  -3  10  16      107.24        0.00     71.09 o 
  -2  10  16      389.89      324.41     72.18 o 
  -1  10  16      290.78      155.35     61.77 o 
   0  10  16      137.90      156.41     85.85 o 
   1  10  16        0.21        0.00     48.76 o 
   2  10  16      100.96      116.82     67.30 o 
   3  10  16       11.02        0.00     56.39 o 
   4  10  16      147.03      134.44     67.47 o 
   5  10  16        0.72        9.95     60.91 o 
   6  10  16        2.43        0.00     64.55 o 
 -12  11  16       60.41        6.28     60.50 o 
 -11  11  16        0.55       71.60     62.03 o 
 -10  11  16      115.42       73.57     75.21 o 
  -9  11  16       47.02       72.79     72.61 o 
  -8  11  16        3.70        0.00     70.07 o 
  -7  11  16      178.79      260.39     92.80 o 
  -6  11  16       27.26        7.62     69.29 o 
  -5  11  16      983.79      991.96    132.20 o 
  -4  11  16      112.71      134.60     81.73 o 
  -3  11  16        8.74       41.73     72.86 o 
  -2  11  16       70.14       55.70     77.58 o 
  -1  11  16      519.05      424.38    102.67 o 
   0  11  16       32.44       27.90     81.98 o 
   1  11  16        2.59        4.09     55.07 o 
   2  11  16       15.16        0.00     56.45 o 
   3  11  16       12.66        0.00     58.61 o 
   4  11  16      112.60      111.71     69.09 o 
   5  11  16       44.65       42.18     71.15 o 
 -10  12  16       66.62       76.57     79.93 o 
  -9  12  16       86.86       88.03     85.06 o 
  -8  12  16       20.23       55.47     80.38 o 
  -7  12  16        6.98        0.00     69.97 o 
  -6  12  16      405.34      473.85    111.09 o 
  -5  12  16       19.80       76.04     73.63 o 
  -4  12  16       55.62       33.94     80.02 o 
  -3  12  16       19.24        0.00     74.16 o 
  -2  12  16        6.33       33.78     78.11 o 
  -1  12  16       47.09       59.12    102.51 o 
   0  12  16       63.52      135.37    173.61 o 
   1  12  16      181.57       75.43    135.16 o 
   2  12  16        6.65        3.64     75.52 o 
   3  12  16      268.76      260.50    216.44 o 
  -7  13  16      384.66      221.95    120.42 o 
  -6  13  16       74.24       82.96     84.32 o 
  -5  13  16      253.62      447.76    109.97 o 
  -4  13  16       24.55       85.70    102.87 o 
  -3  13  16      209.78      100.30     84.38 o 
  -2  13  16      293.04      469.00    111.03 o 
  -1  13  16        7.02        0.00     79.80 o 
   0  13  16      523.51      520.60    157.28 o 
 -18   1  17        0.42        9.41     79.42 o 
 -17   1  17       81.35       84.67     75.58 o 
 -16   1  17      157.23       27.41     99.53 o 
 -15   1  17       35.11       33.66     67.98 o 
 -14   1  17       74.18      173.86     72.61 o 
 -13   1  17       88.31       40.58     56.32 o 
 -12   1  17        0.55       52.80     56.54 o 
 -11   1  17      408.41      402.70     81.28 o 
 -10   1  17     2038.00     2139.58    149.67 o 
  -9   1  17        1.61        0.00     40.67 o 
  -8   1  17       13.81        0.00     43.75 o 
  -7   1  17       15.96       52.63     58.28 o 
  -6   1  17      510.52      469.69     78.31 o 
  -5   1  17        2.60       23.48     68.46 o 
  -4   1  17      145.92      134.32     59.32 o 
  -3   1  17     1409.76     1268.00     85.32 o 
  -2   1  17        2.84        0.00     34.33 o 
  -1   1  17     1294.87     1316.37     99.76 o 
   0   1  17        7.87       42.90     37.72 o 
   1   1  17      869.16      831.25     79.42 o 
   2   1  17      990.82      688.84     78.69 o 
   3   1  17      596.58      592.98     75.43 o 
   4   1  17        9.01        0.00     51.70 o 
   5   1  17        5.97        0.00     46.33 o 
   6   1  17      134.15      121.00     56.74 o 
   7   1  17       86.67       42.05     46.57 o 
   8   1  17       65.02       24.99     43.79 o 
   9   1  17       22.17        0.00     44.56 o 
  10   1  17       23.51       18.73     48.48 o 
  11   1  17       61.23       64.66     56.37 o 
 -17   2  17        0.48       17.92     79.52 o 
 -16   2  17      394.94      225.96     89.31 o 
 -15   2  17       55.05       45.81     70.96 o 
 -14   2  17      357.28      252.00     83.91 o 
 -13   2  17      200.19      108.06     80.75 o 
 -12   2  17        5.50       22.01     53.98 o 
 -11   2  17     1623.30     1584.16    136.76 o 
 -10   2  17       92.61       21.37     62.07 o 
  -9   2  17     1154.79     1402.14     98.71 o 
  -8   2  17      301.92      227.14     50.50 o 
  -7   2  17     2066.96     1887.28    103.34 o 
  -6   2  17       16.25        0.00     39.18 o 
  -5   2  17      291.60      300.18     53.26 o 
  -4   2  17     1909.09     1878.78    109.02 o 
  -3   2  17     2439.19     2365.25    114.54 o 
  -2   2  17     1361.11     1545.92     96.32 o 
  -1   2  17        1.05       48.94     41.44 o 
   0   2  17     1622.80     1812.30    107.66 o 
   1   2  17      183.35      181.04     50.83 o 
   2   2  17      382.97      334.03     63.03 o 
   3   2  17      464.05      486.60     72.24 o 
   4   2  17       22.21        0.00     45.13 o 
   5   2  17      482.98      478.09     65.49 o 
   6   2  17     1093.25     1011.30     85.89 o 
   7   2  17      185.27      143.23     53.93 o 
   8   2  17       23.76       23.43     48.20 o 
   9   2  17      267.71      178.85     61.54 o 
  10   2  17      144.86       84.24     58.69 o 
 -17   3  17      126.00      116.28     84.52 o 
 -16   3  17       17.70        0.00     67.15 o 
 -15   3  17      230.05      297.11     67.57 o 
 -14   3  17      266.96      215.31     62.17 o 
 -13   3  17      553.39      475.03    144.24 o 
 -12   3  17      279.85      342.45     65.73 o 
 -11   3  17      156.98       92.94     49.96 o 
 -10   3  17      948.43      959.90     85.43 o 
  -9   3  17       18.62       24.80     49.10 o 
  -8   3  17      741.91      771.40     77.19 o 
  -7   3  17        1.18        0.00     38.90 o 
  -6   3  17      783.64      741.18     73.76 o 
  -5   3  17     3227.24     3091.11    130.47 o 
  -4   3  17      590.40      594.49     68.11 o 
  -3   3  17     3496.47     3519.23    143.99 o 
  -2   3  17      287.55      241.66     53.13 o 
  -1   3  17     2680.95     2552.45    160.65 o 
   0   3  17       44.60       23.47     40.35 o 
   1   3  17     2010.84     2104.38    127.61 o 
   2   3  17       46.05       46.08     44.61 o 
   3   3  17        3.64        0.00     34.92 o 
   4   3  17      383.09      363.24     58.34 o 
   5   3  17      501.62      394.51     51.49 o 
   6   3  17      817.98      771.47     97.72 o 
   7   3  17       84.84       23.35     43.69 o 
   8   3  17      539.60      449.09     80.64 o 
   9   3  17      216.38      202.54     68.97 o 
  10   3  17      128.77      101.16     60.18 o 
 -17   4  17       19.29       89.95     61.69 o 
 -16   4  17      513.28      490.24     85.17 o 
 -15   4  17       12.49        0.00     48.87 o 
 -14   4  17      427.19      461.64     77.42 o 
 -13   4  17       87.98       84.98     56.36 o 
 -12   4  17      792.81      699.17     82.33 o 
 -11   4  17     1035.74      992.05     93.01 o 
 -10   4  17      530.88      554.56     99.58 o 
  -9   4  17      440.71      500.00     67.29 o 
  -8   4  17      266.17      242.45     55.42 o 
  -7   4  17     2051.87     2187.36    191.35 o 
  -6   4  17      767.69      749.04     75.90 o 
  -5   4  17     1606.45     1697.25    105.01 o 
  -4   4  17     5146.00     5230.37    173.61 o 
  -3   4  17     1250.85      972.69     84.17 o 
  -2   4  17     3361.47     3276.16    156.58 o 
  -1   4  17      347.27      265.55     53.54 o 
   0   4  17     1923.85     1643.03    105.86 o 
   1   4  17       14.56        0.00     49.99 o 
   2   4  17      567.19      513.38     72.32 o 
   3   4  17      702.86      708.86     69.82 o 
   4   4  17      137.34      124.61     41.89 o 
   5   4  17     1750.91     1804.61     94.26 o 
   6   4  17       90.75       74.25     46.36 o 
   7   4  17      248.27      207.66     95.79 o 
   8   4  17      175.40      138.20     50.68 o 
   9   4  17      129.83      166.72     54.01 o 
  10   4  17      393.50      451.96     79.66 o 
 -16   5  17       75.53       46.05     61.70 o 
 -15   5  17     1626.30     1796.29    132.69 o 
 -14   5  17       48.97       91.84     55.87 o 
 -13   5  17     1217.41     1320.31    112.28 o 
 -12   5  17     1491.48     1455.79    112.93 o 
 -11   5  17     1532.83     1609.30    113.47 o 
 -10   5  17     1675.12     1808.07    115.87 o 
  -9   5  17       20.08        5.01     41.52 o 
  -8   5  17     2947.63     3072.70    276.90 o 
  -7   5  17      335.45      237.87     56.78 o 
  -6   5  17      541.33      523.37     69.59 o 
  -5   5  17     7417.50     7329.99    215.33 o 
  -4   5  17     4727.75     4630.43    164.89 o 
  -3   5  17     1817.20     1911.35    112.10 o 
  -2   5  17      319.65      365.30     60.75 o 
  -1   5  17     1699.79     1855.00    127.50 o 
   0   5  17       11.42        0.00     35.02 o 
   1   5  17     1053.59     1243.67    135.39 o 
   2   5  17     1553.40     1593.37    135.25 o 
   3   5  17     1319.63     1416.29     92.53 o 
   4   5  17     1157.17     1396.91    104.08 o 
   5   5  17        8.48       39.29     40.28 o 
   6   5  17     1020.73      995.78     78.26 o 
   7   5  17      337.13      406.45     59.28 o 
   8   5  17      194.21      227.15     63.72 o 
   9   5  17      970.63      971.64    134.54 o 
 -16   6  17      571.94      619.98    122.86 o 
 -15   6  17       40.84      166.08     79.81 o 
 -14   6  17      669.54      948.33    101.69 o 
 -13   6  17      134.74      165.91     65.17 o 
 -12   6  17      623.88      815.55     91.63 o 
 -11   6  17     1477.37     1608.81    115.80 o 
 -10   6  17       54.40       85.72     49.90 o 
  -9   6  17     3657.72     3644.04    155.70 o 
  -8   6  17       45.29       32.40     43.33 o 
  -7   6  17      358.09      349.35     61.78 o 
  -6   6  17     3275.93     3134.28    139.56 o 
  -5   6  17     2778.56     2586.43    128.83 o 
  -4   6  17     4695.88     4191.62    224.39 o 
  -3   6  17      139.82      131.46     47.31 o 
  -2   6  17     3001.48     3278.18    120.97 o 
  -1   6  17        1.28       63.64     37.75 o 
   0   6  17     1571.78     1688.66     95.95 o 
   1   6  17     1744.44     2057.87    104.93 o 
   2   6  17     3850.85     3514.54    133.70 o 
   3   6  17     2619.05     3007.43    169.00 o 
   4   6  17       49.64       47.79     43.70 o 
   5   6  17     1657.42     1829.97    132.16 o 
   6   6  17       45.06       92.57     61.31 o 
   7   6  17      937.94      906.58    115.94 o 
   8   6  17     1390.14     1183.82    106.37 o 
   9   6  17      539.38      608.18     96.94 o 
 -15   7  17      513.66      498.24    105.65 o 
 -14   7  17      210.19      162.49     84.76 o 
 -13   7  17      441.87      491.49    205.03 o 
 -12   7  17      848.56      974.18    291.22 o 
 -11   7  17      785.98      816.14     90.95 o 
 -10   7  17     2775.87     2796.24    144.57 o 
  -9   7  17      263.14      203.99     59.01 o 
  -8   7  17     2726.10     2878.40    140.64 o 
  -7   7  17     1171.47     1085.97    145.99 o 
  -6   7  17     3090.47     3076.37    143.64 o 
  -5   7  17     2175.28     2045.41    101.72 o 
  -4   7  17     1410.67     1394.99     88.02 o 
  -3   7  17     2972.26     2918.91    119.14 o 
  -2   7  17      398.86      265.55     68.92 o 
  -1   7  17     3873.29     4177.24    139.61 o 
   0   7  17      152.45      119.58     45.31 o 
   1   7  17     2215.59     1931.15    105.00 o 
   2   7  17     1513.60     1447.68    114.43 o 
   3   7  17      910.36      782.37     90.35 o 
   4   7  17     1899.77     1865.87    133.47 o 
   5   7  17       63.43       60.23     80.47 o 
   6   7  17     1559.02     1703.50    136.60 o 
   7   7  17      801.28      813.36    106.32 o 
   8   7  17      434.29      481.84     79.77 o 
 -14   8  17      973.71      934.12    206.96 o 
 -13   8  17      438.52      465.28    106.77 o 
 -12   8  17      979.21     1178.40    137.92 o 
 -11   8  17     1709.98     1700.03    157.54 o 
 -10   8  17        9.07       18.20     65.53 o 
  -9   8  17     3254.91     3538.66    193.46 o 
  -8   8  17       73.50       24.71     41.54 o 
  -7   8  17     3128.97     3017.94    153.01 o 
  -6   8  17      775.59      818.79     74.76 o 
  -5   8  17     2442.70     2668.15    116.71 o 
  -4   8  17     1035.45     1232.82     86.78 o 
  -3   8  17        7.93        0.00     38.35 o 
  -2   8  17     1983.28     2311.36    111.02 o 
  -1   8  17      480.66      439.98    109.99 o 
   0   8  17     1910.71     2257.73    137.73 o 
   1   8  17      782.60      699.59    119.52 o 
   2   8  17     1934.80     2113.44    137.83 o 
   3   8  17     1226.86     1308.15    205.48 o 
   4   8  17       11.82        0.00     52.50 o 
   5   8  17     1691.68     1946.48    146.69 o 
   6   8  17      199.42      213.36     92.78 o 
   7   8  17      996.43     1087.84    121.95 o 
 -13   9  17      975.34     1149.36    149.06 o 
 -12   9  17      527.64      594.75    110.53 o 
 -11   9  17       76.97       68.50     78.11 o 
 -10   9  17     2093.43     2279.48    137.05 o 
  -9   9  17       28.07        0.00     50.16 o 
  -8   9  17      828.65      875.33    139.87 o 
  -7   9  17      203.93      182.16     61.85 o 
  -6   9  17     4271.86     4535.30    174.44 o 
  -5   9  17     1046.87     1234.41     89.63 o 
  -4   9  17      371.07      347.13    107.64 o 
  -3   9  17     3319.06     3665.93    168.00 o 
  -2   9  17       43.84        0.00     47.04 o 
  -1   9  17     1628.55     1863.64    130.26 o 
   0   9  17     1052.50      961.90    158.14 o 
   1   9  17     2416.98     2393.90    146.80 o 
   2   9  17      691.96      911.89    144.60 o 
   3   9  17      205.06      220.23     68.15 o 
   4   9  17     2048.75     1993.41    147.37 o 
   5   9  17        1.88       16.80     61.81 o 
   6   9  17     1513.81     1752.29    227.50 o 
 -12  10  17      575.15      399.34     80.46 o 
 -11  10  17     1018.93     1142.62    110.31 o 
 -10  10  17       28.42        0.00     49.69 o 
  -9  10  17      865.15     1165.64    108.53 o 
  -8  10  17      369.71      210.21     64.52 o 
  -7  10  17     2343.20     2133.24    173.82 o 
  -6  10  17      193.10      218.78     83.49 o 
  -5  10  17     2705.29     2388.75    411.29 o 
  -4  10  17     2265.73     2461.12    184.35 o 
  -3  10  17       44.37       35.98     64.58 o 
  -2  10  17     2014.90     2426.65    145.48 o 
  -1  10  17        3.47       39.46     55.09 o 
   0  10  17     3246.05     3315.55    412.25 o 
   1  10  17      394.15      442.97    114.42 o 
   2  10  17       42.21      125.74     62.62 o 
   3  10  17     1074.82     1329.00    126.34 o 
   4  10  17        6.72      129.61     70.69 o 
   5  10  17     1869.83     2054.16    155.92 o 
 -11  11  17      208.82      320.58     78.53 o 
 -10  11  17      644.04      464.86    102.38 o 
  -9  11  17        3.61        0.00    107.60 o 
  -8  11  17      662.37      551.67    110.06 o 
  -7  11  17      129.53        0.00     73.30 o 
  -6  11  17     2215.65     2202.42    184.73 o 
  -5  11  17     1403.43     1400.32    174.84 o 
  -4  11  17       30.12      150.92     84.26 o 
  -3  11  17     1242.15     1338.63    152.45 o 
  -2  11  17      194.12       75.89     78.40 o 
  -1  11  17     1680.74     2089.88    387.41 o 
   0  11  17      270.75      295.67    146.40 o 
   1  11  17      485.88      564.95     91.28 o 
   2  11  17     1378.19     1295.52    124.29 o 
   3  11  17       11.58        0.00     70.33 o 
   4  11  17     1837.55     1752.90    171.79 o 
  -8  12  17       35.89      138.84    159.21 o 
  -7  12  17      878.26     1110.83    150.46 o 
  -6  12  17      808.23      650.05    191.69 o 
  -5  12  17      294.08      304.62     95.65 o 
  -4  12  17     1200.22     1119.09    145.04 o 
  -3  12  17      338.58      157.95     85.62 o 
  -2  12  17     1089.48     1232.07    152.20 o 
  -1  12  17       97.18       89.35     78.44 o 
   0  12  17      902.76     1137.58    154.37 o 
   1  12  17      634.71      717.11    253.30 o 
 -17   0  18      827.50      806.77    180.80 o 
 -16   0  18      295.92      483.08    147.45 o 
 -15   0  18     1393.73     1255.80    198.01 o 
 -14   0  18     1766.38     2041.86    238.38 o 
 -13   0  18       89.87        0.00     73.73 o 
 -12   0  18     1930.70     2130.33    232.06 o 
 -11   0  18        1.07       78.99     79.34 o 
 -10   0  18     4588.73     5084.63    313.86 o 
  -9   0  18     2054.94     2292.18    223.28 o 
  -8   0  18     1541.74     1779.96    200.46 o 
  -7   0  18     9283.44     9077.07    442.71 o 
  -6   0  18     1545.52     1500.85    184.67 o 
  -5   0  18     6189.68     5827.16    335.28 o 
  -4   0  18      719.31      450.43    115.15 o 
  -3   0  18     8224.41     7760.54    398.12 o 
  -2   0  18     6039.10     5619.32    328.26 o 
  -1   0  18      235.30      160.79     93.04 o 
   0   0  18     2146.67     2755.25    251.72 o 
   1   0  18     7754.66     6954.11    388.29 o 
   2   0  18    15576.95    15541.08    661.78 o 
   3   0  18        4.10       41.78     86.72 o 
   4   0  18     5353.14     5152.39    341.60 o 
   5   0  18      935.39      924.38    190.99 o 
   6   0  18      976.44     1313.38    215.91 o 
   7   0  18     1257.55     1051.12    196.95 o 
   8   0  18        4.24        0.00    111.29 o 
   9   0  18     1297.32     1483.53    284.90 o 
  10   0  18      427.85      224.78    136.74 o 
 -17   1  18       61.17       14.10     66.37 o 
 -16   1  18     1097.97     1192.09    197.66 o 
 -15   1  18     1459.09     1920.83    259.09 o 
 -14   1  18     1869.67     1862.92    175.19 o 
 -13   1  18      827.44      982.59    120.94 o 
 -12   1  18       48.75       47.64     56.37 o 
 -11   1  18     5286.59     5862.60    246.63 o 
 -10   1  18      174.54      191.10    113.40 o 
  -9   1  18     2858.69     2853.69    171.74 o 
  -8   1  18     4976.64     4777.99    212.75 o 
  -7   1  18     4188.56     4639.78    208.51 o 
  -6   1  18     1256.80     1139.35    115.89 o 
  -5   1  18     1554.23     1100.63    216.97 o 
  -4   1  18    10892.23    10859.01    695.13 o 
  -3   1  18      375.63      398.19    129.55 o 
  -2   1  18     2142.61     2213.93    155.32 o 
  -1   1  18     5698.33     5627.45    317.20 o 
   0   1  18     1233.38     1326.20    186.60 o 
   1   1  18     7481.85     7121.28    399.88 o 
   2   1  18     1593.97     1497.55    107.05 o 
   3   1  18     8290.86     8205.07    251.46 o 
   4   1  18      879.50      957.82     96.14 o 
   5   1  18     1855.04     2012.66    140.74 o 
   6   1  18     1508.66     1662.08    126.73 o 
   7   1  18      290.50      174.66     85.19 o 
   8   1  18     1999.01     1862.19    235.11 o 
   9   1  18      151.27      214.89     72.07 o 
  10   1  18     1433.26     1591.26    144.84 o 
 -17   2  18     1101.96     1237.98    146.53 o 
 -16   2  18      356.46      188.23    172.20 o 
 -15   2  18      705.29      648.68    112.29 o 
 -14   2  18      603.70      904.17    174.84 o 
 -13   2  18      838.38     1002.77    119.38 o 
 -12   2  18     1609.50     1724.43    149.16 o 
 -11   2  18      597.08      449.38     84.51 o 
 -10   2  18     2789.87     2979.58    179.42 o 
  -9   2  18     2213.64     2024.29    150.43 o 
  -8   2  18     2532.39     2536.05    163.01 o 
  -7   2  18      385.83      454.17     82.92 o 
  -6   2  18       17.34        8.43     71.80 o 
  -5   2  18     5908.35     6512.50    251.50 o 
  -4   2  18     1341.14     1004.19    158.34 o 
  -3   2  18     7019.11     6807.25    201.41 o 
  -2   2  18     3032.41     2994.66    131.30 o 
  -1   2  18     2013.59     1900.27    111.46 o 
   0   2  18     2632.93     3114.13    139.00 o 
   1   2  18       40.81       60.21     48.68 o 
   2   2  18     7141.42     6897.29    214.84 o 
   3   2  18      195.87      248.05     62.74 o 
   4   2  18     4178.94     4407.12    223.66 o 
   5   2  18     2100.87     1913.16    130.01 o 
   6   2  18      517.12      635.10    100.87 o 
   7   2  18     1667.64     1660.47    129.91 o 
   8   2  18       69.36       89.15     67.03 o 
   9   2  18     1912.97     1734.59    119.27 o 
  10   2  18      411.69      480.33     80.63 o 
 -17   3  18       31.94      124.05     83.69 o 
 -16   3  18      413.65      467.13    258.22 o 
 -15   3  18        7.60        1.41     68.15 o 
 -14   3  18      716.76      764.05    112.72 o 
 -13   3  18     2234.17     2444.13    176.64 o 
 -12   3  18       14.06       23.68     58.50 o 
 -11   3  18      821.92      834.62    110.47 o 
 -10   3  18      978.67     1133.42    153.47 o 
  -9   3  18     2540.23     2924.90    168.46 o 
  -8   3  18      581.79      616.90     74.49 o 
  -7   3  18      172.58       97.55     51.68 o 
  -6   3  18     4281.41     4412.16    159.73 o 
  -5   3  18      230.71      174.39     49.98 o 
  -4   3  18     5719.39     5732.05    184.58 o 
  -3   3  18     3348.79     3048.17    135.76 o 
  -2   3  18     5646.57     5796.29    346.31 o 
  -1   3  18     3411.99     3296.44    183.91 o 
   0   3  18     1845.32     1829.01    113.84 o 
   1   3  18     1622.34     1613.58    142.16 o 
   2   3  18      208.66      112.38     50.06 o 
   3   3  18     2634.72     3067.43    150.67 o 
   4   3  18     1152.32     1331.28    108.96 o 
   5   3  18      958.44     1019.16    115.60 o 
   6   3  18     1248.08     1496.54    124.42 o 
   7   3  18      416.33      291.40     64.41 o 
   8   3  18     1480.24     1550.95    113.56 o 
   9   3  18       90.62      122.52     54.40 o 
 -16   4  18      114.80      170.44    142.71 o 
 -15   4  18      676.53      487.13    104.70 o 
 -14   4  18      638.92      856.45    151.47 o 
 -13   4  18      627.20      571.20     78.68 o 
 -12   4  18     2205.02     2222.08    131.61 o 
 -11   4  18      283.10      292.52     64.33 o 
 -10   4  18     1873.28     2160.35    125.09 o 
  -9   4  18      468.45      553.98     98.97 o 
  -8   4  18      835.48      734.22     94.11 o 
  -7   4  18      460.48      512.66     71.19 o 
  -6   4  18        2.32        0.00     41.26 o 
  -5   4  18     5040.67     4974.94    357.11 o 
  -4   4  18        7.72        0.00     41.78 o 
  -3   4  18     3928.93     3995.31    235.69 o 
  -2   4  18     2353.67     2377.47    124.40 o 
  -1   4  18     1691.36     1728.19    162.80 o 
   0   4  18     1818.72     2002.02    118.93 o 
   1   4  18      108.87      111.27     48.87 o 
   2   4  18     2026.13     2021.91    220.87 o 
   3   4  18      878.37      913.43     95.14 o 
   4   4  18      157.27      155.75     62.08 o 
   5   4  18      933.45      995.14     85.55 o 
   6   4  18      744.59      688.58    129.01 o 
   7   4  18     1247.53     1138.13     87.88 o 
   8   4  18       92.01        7.31     46.81 o 
   9   4  18     1693.23     1704.78    108.58 o 
 -16   5  18      448.13      562.52     90.22 o 
 -15   5  18      124.64      128.27     66.43 o 
 -14   5  18      266.89      380.97     78.44 o 
 -13   5  18     1816.68     1914.47    131.30 o 
 -12   5  18      525.73      454.44     75.04 o 
 -11   5  18      402.45      398.04     69.88 o 
 -10   5  18      234.43      249.59     60.29 o 
  -9   5  18      923.91     1039.75    103.65 o 
  -8   5  18      494.10      463.43     68.27 o 
  -7   5  18       52.60        0.00     42.93 o 
  -6   5  18     4752.27     4714.86    171.39 o 
  -5   5  18       70.56       23.42     45.67 o 
  -4   5  18     2957.73     3063.92    139.84 o 
  -3   5  18      735.04      715.47     78.47 o 
  -2   5  18     3216.87     3206.98    141.79 o 
  -1   5  18     1184.24     1028.52     90.95 o 
   0   5  18       10.24       34.71     42.80 o 
   1   5  18     3338.48     3324.98    210.66 o 
   2   5  18       51.16        0.00     45.42 o 
   3   5  18     1719.09     1794.28    124.04 o 
   4   5  18      336.79      346.53     61.49 o 
   5   5  18      615.31      682.19     83.66 o 
   6   5  18      645.53      756.43     72.08 o 
   7   5  18      251.12      216.20     61.68 o 
   8   5  18      735.26      818.81    103.02 o 
   9   5  18        0.30        3.17     55.36 o 
 -15   6  18      257.98       83.93     89.88 o 
 -14   6  18      467.57      408.12     78.70 o 
 -13   6  18       10.04        0.00     55.75 o 
 -12   6  18      895.94      736.54    104.93 o 
 -11   6  18        1.53        0.00     49.95 o 
 -10   6  18      403.94      488.95     74.45 o 
  -9   6  18      183.83      144.77     56.24 o 
  -8   6  18        4.66       55.64     50.68 o 
  -7   6  18     4168.20     3731.98    281.36 o 
  -6   6  18      663.53      661.88     80.90 o 
  -5   6  18     1494.42     1576.95    108.79 o 
  -4   6  18        0.75        0.00     43.64 o 
  -3   6  18     1847.62     1786.97    114.36 o 
  -2   6  18     1176.22     1306.47    137.17 o 
  -1   6  18      190.76      171.41     52.43 o 
   0   6  18     2323.26     1975.94    171.11 o 
   1   6  18      441.11      258.70    130.92 o 
   2   6  18     1281.44     1383.59     96.03 o 
   3   6  18      301.58      351.55     60.13 o 
   4   6  18      410.40      345.97    101.41 o 
   5   6  18      105.03      133.85     60.92 o 
   6   6  18      426.73      521.14    157.75 o 
   7   6  18      570.14      767.87    107.48 o 
   8   6  18       34.06        0.00     66.38 o 
 -15   7  18      369.02      337.93    195.90 o 
 -14   7  18      499.43      387.16    105.19 o 
 -13   7  18      536.57      490.66    112.17 o 
 -12   7  18       36.29        0.00     67.11 o 
 -11   7  18      360.54      407.08     73.93 o 
 -10   7  18      361.80      269.00     66.26 o 
  -9   7  18        9.60        0.00     54.10 o 
  -8   7  18      448.79      395.22     68.45 o 
  -7   7  18      242.15      280.46     63.15 o 
  -6   7  18      628.65      402.67     67.26 o 
  -5   7  18      127.62      113.44     49.46 o 
  -4   7  18       49.04      102.64     48.93 o 
  -3   7  18       70.80       45.78     46.34 o 
  -2   7  18       64.91       19.99     45.62 o 
  -1   7  18      887.50      875.84     76.76 o 
   0   7  18        0.80       15.96     40.55 o 
   1   7  18      709.32      568.08     67.50 o 
   2   7  18        3.45       15.20     54.65 o 
   3   7  18      223.89      244.89     67.42 o 
   4   7  18       37.40       36.79     59.89 o 
   5   7  18      260.14      180.66     66.69 o 
   6   7  18      420.06      436.36     84.77 o 
   7   7  18       51.16       28.38     75.40 o 
 -14   8  18      133.42      153.26     86.72 o 
 -13   8  18      124.68      138.22     86.49 o 
 -12   8  18       43.83      105.16     78.94 o 
 -11   8  18       30.14        1.87     71.46 o 
 -10   8  18       59.24       77.23     74.91 o 
  -9   8  18        4.86        3.85     51.04 o 
  -8   8  18        3.42       58.62     50.02 o 
  -7   8  18       79.68       66.96     53.84 o 
  -6   8  18       45.89        0.00     46.01 o 
  -5   8  18        4.63        0.00     44.67 o 
  -4   8  18      110.69       65.82     52.06 o 
  -3   8  18       32.73       81.37     45.44 o 
  -2   8  18      173.68      183.25     48.39 o 
  -1   8  18       37.13       33.22     50.42 o 
   0   8  18      565.76      703.80     98.03 o 
   1   8  18       59.99       49.64     55.16 o 
   2   8  18       31.29      131.65     61.17 o 
   3   8  18       65.56       49.00     57.57 o 
   4   8  18      217.25      187.89     63.16 o 
   5   8  18       88.52      145.78    106.56 o 
   6   8  18       43.16       51.31     65.46 o 
 -13   9  18      122.45       75.23    108.31 o 
 -12   9  18      161.58      133.76     81.73 o 
 -11   9  18        9.49       72.36     76.71 o 
 -10   9  18      358.05      253.13    143.24 o 
  -9   9  18      273.33      231.81     84.03 o 
  -8   9  18      317.50      252.83     80.04 o 
  -7   9  18       16.18        0.00     59.95 o 
  -6   9  18        0.55        4.55     43.51 o 
  -5   9  18       77.69       60.95     48.65 o 
  -4   9  18      103.08      118.73     69.77 o 
  -3   9  18      107.18       58.04     55.46 o 
  -2   9  18       73.99       19.75     53.82 o 
  -1   9  18       39.58        0.00     52.76 o 
   0   9  18      131.93       86.86     57.85 o 
   1   9  18       16.68        0.00     74.68 o 
   2   9  18        0.54       26.29     55.86 o 
   3   9  18        4.17        0.00     56.95 o 
   4   9  18       78.89      194.65     71.04 o 
   5   9  18        1.66        0.00     60.99 o 
 -11  10  18       10.18        0.00    127.62 o 
 -10  10  18       15.15        0.00     70.37 o 
  -9  10  18        0.33        0.00     69.57 o 
  -8  10  18       42.56       20.28     54.66 o 
  -7  10  18       22.13       77.56    130.42 o 
  -6  10  18      117.93      122.55     77.57 o 
  -5  10  18      104.13       92.01     75.41 o 
  -4  10  18        2.33       36.24     71.16 o 
  -3  10  18      325.07      184.10     68.75 o 
  -2  10  18       10.67        2.52     56.05 o 
  -1  10  18        4.27       41.72     58.35 o 
   0  10  18       16.93        0.00     54.95 o 
   1  10  18       13.35        0.00     56.05 o 
   2  10  18        6.94       44.34     62.59 o 
   3  10  18      208.80      155.88     73.00 o 
   4  10  18        1.57        0.00     61.10 o 
 -10  11  18       97.19       10.65     76.12 o 
  -9  11  18       27.95       45.83     75.69 o 
  -8  11  18      129.05       27.83     75.32 o 
  -7  11  18        0.53      110.30     82.04 o 
  -6  11  18        4.13        7.76     74.98 o 
  -5  11  18      500.25      447.17    155.18 o 
  -4  11  18      464.27      288.57     94.94 o 
  -3  11  18       87.36       97.90     84.12 o 
  -2  11  18       52.90       44.75     75.86 o 
  -1  11  18        6.01        0.00     76.71 o 
   0  11  18       21.27       32.44     72.33 o 
   1  11  18        8.16       41.84     65.18 o 
   2  11  18       86.57       54.41     70.55 o 
  -7  12  18       43.21       38.41     85.72 o 
  -6  12  18        0.63       61.98     82.33 o 
  -5  12  18      234.58      137.78     88.56 o 
  -4  12  18       68.80        0.00     77.15 o 
  -3  12  18      175.57      177.70    126.56 o 
  -2  12  18       63.08      105.73    101.64 o 
  -1  12  18       23.67       25.37     81.12 o 
 -17   1  19        1.97       48.64     75.58 o 
 -16   1  19       12.61      121.98    104.09 o 
 -15   1  19       45.95      133.28     76.94 o 
 -14   1  19      176.87      328.99    214.68 o 
 -13   1  19        2.80        0.00     55.24 o 
 -12   1  19       14.33        0.00     51.77 o 
 -11   1  19       15.79        0.00     52.22 o 
 -10   1  19      110.73        0.00     50.02 o 
  -9   1  19       13.54        9.65     74.08 o 
  -8   1  19       56.02       43.80     61.01 o 
  -7   1  19      148.87      206.66     66.83 o 
  -6   1  19      401.71      322.14     75.07 o 
  -5   1  19      133.61       87.23     59.17 o 
  -4   1  19      556.20      483.51     85.02 o 
  -3   1  19     1009.38     1007.27    119.28 o 
  -2   1  19        8.34        0.00     52.41 o 
  -1   1  19       50.52       28.35     59.34 o 
   0   1  19       21.18        0.00     61.92 o 
   1   1  19      413.78      346.16     91.28 o 
   2   1  19      541.35      643.28    107.85 o 
   3   1  19      867.66      960.87    126.85 o 
   4   1  19       29.01        0.00     69.51 o 
   5   1  19      124.49       46.03     75.23 o 
   6   1  19        2.73        0.00     79.66 o 
   7   1  19       62.97       40.64     81.02 o 
   8   1  19        0.89       62.48     87.13 o 
   9   1  19        0.28       98.73     95.72 o 
 -16   2  19       94.81      257.33     93.74 o 
 -15   2  19      512.09      285.20    115.86 o 
 -14   2  19      144.70       58.25    150.96 o 
 -13   2  19      531.63      826.51    144.12 o 
 -12   2  19       53.91        0.00     86.36 o 
 -11   2  19       78.04      117.63     94.09 o 
 -10   2  19       92.82       17.57     55.14 o 
  -9   2  19       51.92       14.42     55.22 o 
  -8   2  19      632.68      653.07     98.67 o 
  -7   2  19      656.44      553.81    130.25 o 
  -6   2  19      221.68      191.58     67.74 o 
  -5   2  19     7013.51     6450.09    256.51 o 
  -4   2  19     1734.99     1981.52    315.62 o 
  -3   2  19       42.00       19.71     56.68 o 
  -2   2  19      538.69      538.27     94.31 o 
  -1   2  19      625.93      628.33    140.78 o 
   0   2  19       75.40       17.30     59.21 o 
   1   2  19     1547.96     1174.82    132.67 o 
   2   2  19     1581.94     1501.68    110.65 o 
   3   2  19      566.98      436.93     72.89 o 
   4   2  19      437.14      377.73     72.05 o 
   5   2  19       70.93       79.04     57.32 o 
   6   2  19      564.13      378.37     82.81 o 
   7   2  19        0.20       10.46     62.10 o 
   8   2  19      121.26       92.77     72.36 o 
   9   2  19        4.74       77.90     72.73 o 
 -16   3  19      180.22      261.14     96.19 o 
 -15   3  19        6.40       98.86    129.20 o 
 -14   3  19      132.02      180.74     80.49 o 
 -13   3  19       52.32       62.37     69.99 o 
 -12   3  19      286.73      497.26     94.27 o 
 -11   3  19      572.95      548.14    190.63 o 
 -10   3  19      330.82      368.82     83.80 o 
  -9   3  19      302.01      327.87    114.45 o 
  -8   3  19       86.31       18.50     57.57 o 
  -7   3  19     1259.64     1250.78    126.57 o 
  -6   3  19      247.28      162.69     65.37 o 
  -5   3  19      255.40      335.52     76.33 o 
  -4   3  19     5787.61     5815.78    189.96 o 
  -3   3  19     1866.59     1995.23    117.61 o 
  -2   3  19      461.11      395.88     67.24 o 
  -1   3  19       13.80        0.00     42.82 o 
   0   3  19     1488.51     1395.02    155.28 o 
   1   3  19      172.56      145.24     56.72 o 
   2   3  19      224.46      285.98    114.74 o 
   3   3  19      406.69      421.77     75.48 o 
   4   3  19      199.42      113.31     61.04 o 
   5   3  19      834.01      637.72     90.90 o 
   6   3  19        0.36        0.00     55.97 o 
   7   3  19      661.66      623.18    132.73 o 
   8   3  19        3.21        5.61     67.50 o 
 -16   4  19       80.84        4.26     73.48 o 
 -15   4  19      321.29      517.54    105.74 o 
 -14   4  19       17.70       12.03     68.93 o 
 -13   4  19      287.09      227.21     82.86 o 
 -12   4  19      310.28      250.16     84.70 o 
 -11   4  19      357.57      474.92     91.85 o 
 -10   4  19      823.83     1039.71     96.21 o 
  -9   4  19       82.96       72.11     50.15 o 
  -8   4  19     1673.63     1740.20    214.26 o 
  -7   4  19        0.54        2.90     40.24 o 
  -6   4  19     1441.62     1492.96    106.93 o 
  -5   4  19     1079.19     1235.96     98.44 o 
  -4   4  19      761.48      744.07     80.12 o 
  -3   4  19     1641.32     1713.57    112.48 o 
  -2   4  19       64.29       24.70     44.20 o 
  -1   4  19     2097.04     2084.49    237.11 o 
   0   4  19       50.44        0.00     43.44 o 
   1   4  19     1085.75     1128.22    101.27 o 
   2   4  19      537.34      472.48     75.47 o 
   3   4  19      729.61      715.03     88.13 o 
   4   4  19      748.47      778.31     93.58 o 
   5   4  19       10.51      116.78     61.63 o 
   6   4  19     1062.97     1187.06    179.67 o 
   7   4  19       16.19        0.00     58.64 o 
   8   4  19      557.91      438.06    136.60 o 
 -15   5  19       77.39      115.91     84.64 o 
 -14   5  19     1238.22     1360.14    132.80 o 
 -13   5  19      154.59      136.21     84.98 o 
 -12   5  19      222.69      293.23     71.85 o 
 -11   5  19      566.34      666.13     86.63 o 
 -10   5  19      173.68      199.11     58.11 o 
  -9   5  19     2069.49     1979.49    147.68 o 
  -8   5  19      191.40      193.00     57.80 o 
  -7   5  19      860.00      842.29     87.97 o 
  -6   5  19       84.65       93.52     48.73 o 
  -5   5  19       60.80      117.56     53.07 o 
  -4   5  19     2217.48     2380.15    131.58 o 
  -3   5  19      157.63      184.65     76.13 o 
  -2   5  19     3171.85     3178.98    146.62 o 
  -1   5  19        5.55        0.00     44.20 o 
   0   5  19     1278.17     1767.73    205.15 o 
   1   5  19      640.39      797.37    106.19 o 
   2   5  19     2812.63     2451.95    208.87 o 
   3   5  19      477.21      704.27     90.86 o 
   4   5  19      137.34       89.79     59.10 o 
   5   5  19     1899.55     1577.49    175.24 o 
   6   5  19      106.94      103.36     58.69 o 
   7   5  19      598.45      783.17    183.31 o 
   8   5  19      110.15       45.58     70.97 o 
 -15   6  19      878.65      932.04    136.07 o 
 -14   6  19       41.61        0.00     59.83 o 
 -13   6  19      953.58     1026.98    107.19 o 
 -12   6  19      152.97      235.92     66.06 o 
 -11   6  19      229.68      181.97     62.68 o 
 -10   6  19     2225.68     2272.92    219.46 o 
  -9   6  19      142.69      252.02     64.03 o 
  -8   6  19     1268.19     1438.31    126.12 o 
  -7   6  19        1.15        0.00     45.96 o 
  -6   6  19     1626.07     1567.54    112.66 o 
  -5   6  19      158.24      123.14     57.03 o 
  -4   6  19      149.23      170.07     57.29 o 
  -3   6  19     5530.66     5289.86    187.71 o 
  -2   6  19      200.23      172.38     57.86 o 
  -1   6  19     1796.93     1872.52    216.25 o 
   0   6  19      116.06        0.00     69.03 o 
   1   6  19     3076.79     3236.05    158.30 o 
   2   6  19      146.36       72.31     56.35 o 
   3   6  19     1339.19     1386.73    117.19 o 
   4   6  19     1889.21     1857.73    171.38 o 
   5   6  19       13.66        0.00     71.56 o 
   6   6  19      939.78     1106.63    212.05 o 
   7   6  19      183.83       70.29     67.59 o 
 -14   7  19     1262.33     1512.76    229.95 o 
 -13   7  19      216.19      121.66     81.05 o 
 -12   7  19     1272.13     1380.42    198.52 o 
 -11   7  19      529.52      686.43     90.94 o 
 -10   7  19      601.63      568.93     85.01 o 
  -9   7  19     1761.06     2144.67    227.05 o 
  -8   7  19       12.81        0.00     47.99 o 
  -7   7  19     1001.11     1264.56    107.42 o 
  -6   7  19      307.95      214.75     58.44 o 
  -5   7  19     2877.74     3084.75    150.69 o 
  -4   7  19      511.51      489.59     78.02 o 
  -3   7  19      143.93       70.22     56.68 o 
  -2   7  19     3072.51     2882.56    148.30 o 
  -1   7  19        2.70        0.00     44.29 o 
   0   7  19     1755.30     1986.50    129.59 o 
   1   7  19      179.02      175.77    125.86 o 
   2   7  19     1965.60     1756.37    168.13 o 
   3   7  19     1358.53     1457.82    161.09 o
[truncated: 44,902 more chars]
